# Supplementary material for: EPIG-Seq: extracting patterns and identifying co-expressed genes from RNA-Seq data
Source: BMC Genomics. 2016 Mar 22;17:255. doi: 10.1186/s12864-016-2584-7 (PMC4804494; doi:10.1186/s12864-016-2584-7)
Supplement: Additional file 4: Tables S1-S4. — Are Excel spreadsheets containing the EPIG-Seq clustered genes from the TCGA data samples 1 – 4 respectively. (XLSX 665 kb) [file 12864_2016_2584_MOESM4_ESM.xlsx]

## Sheet: S1_Breast_cancer_sample_1
Gene	Pattern #	Normal	Normal	Normal	Normal	Normal	Normal	Normal	Normal	Normal	Normal	Luminal-A	Luminal-A	Luminal-A	Luminal-A	Luminal-A	Luminal-A	Luminal-A	Luminal-A	Luminal-A	Luminal-A	Luminal-B	Luminal-B	Luminal-B	Luminal-B	Luminal-B	Luminal-B	Luminal-B	Luminal-B	Luminal-B	Luminal-B	Basal-like	Basal-like	Basal-like	Basal-like	Basal-like	Basal-like	Basal-like	Basal-like	Basal-like	Basal-like	HER2-enriched	HER2-enriched	HER2-enriched	HER2-enriched	HER2-enriched	HER2-enriched	HER2-enriched	HER2-enriched
ANP32E|81611	1	0.0215754	0.306028	0.0458251	-0.064255	-0.263414	-0.0322132	-0.0401871	-0.117641	0.135959	0.00832294	-0.0473704	0.129705	-0.00241172	-0.0525413	-0.0808437	0.16012	0.348893	-0.0686344	0.167646	-0.179415	0.157343	0.38245	0.320021	0.204568	0.116519	0.258496	0.380386	0.335236	-0.584256	0.280239	0.589318	1.14496	0.244296	0.303786	0.961333	0.536705	0.529641	1.01166	1.07267	0.785928	0.429331	-0.259796	-0.103892	0.0885269	-0.054813	-0.212922	0.0859776	-0.0940224
CDK2AP1|8099	1	-0.148675	0.199843	-0.00537479	-0.0494196	0.16861	0.361765	-0.0766598	-0.0115891	-0.0180728	-0.420427	-0.102804	-0.282225	-0.178006	-0.0127744	0.191348	-0.0200135	-0.0790439	-0.291066	0.00260879	0.129514	0.193487	0.0181596	-0.0629226	0.563786	-0.127537	-0.0950059	-0.0125629	0.364381	-0.380061	-0.0992989	0.639799	0.395872	0.415554	-0.0776241	0.501528	0.268035	0.0823177	1.23229	0.714069	0.403536	0.546643	-0.16145	-0.266903	-0.115537	-0.316035	0.29435	-0.32008	-0.159744
CENPF|1063	1	0.365344	0.578399	0.0970558	0.155798	-0.284208	0.271208	-0.851831	0.348861	-0.149928	-0.5307	0.815775	0.96003	1.01828	0.679553	1.34762	1.15583	1.09381	0.873135	0.967558	0.724174	1.58073	1.51577	1.10255	1.79864	1.08695	1.63185	1.65579	1.29915	1.0076	1.28127	1.75471	1.88968	0.744421	1.31236	2.15109	1.49921	1.37725	1.84509	2.10525	1.76772	2.14279	1.32396	0.732498	1.40229	1.0671	1.23292	1.35108	1.07592
COTL1|23406	1	0.0400733	-0.146615	0.182063	-0.167454	0.360144	0.317145	-0.0745867	0.218317	0.195299	-0.924387	0.188648	-0.0245474	0.0470954	-0.120779	-0.239937	-0.120538	0.445909	-0.0371476	0.208429	0.219944	0.0428988	-0.230121	0.0249234	0.407189	-0.087217	0.482744	0.122442	-0.124296	-0.0764556	0.15727	0.130609	0.932791	0.602598	0.722622	1.55189	0.880928	0.663313	-0.0967053	1.31198	1.20107	0.0695319	0.367642	-0.0624285	0.141622	0.0992042	0.620328	-0.0639891	0.0311961
HMGB2|3148	1	-0.110716	0.256573	-0.022382	-0.0502964	0.159065	0.247702	0.0505021	-0.0995823	0.0969245	-0.527789	-0.223682	-0.0767777	-0.00520753	-0.329215	-0.00676746	0.200628	0.0937385	0.0339072	0.187638	-0.347283	0.556913	0.67562	0.326523	0.770382	0.040447	0.525792	0.649287	0.509029	-0.0500991	0.2839	0.924436	0.601259	-0.132175	0.416415	0.6521	0.432399	0.392628	0.384558	1.04619	0.676489	0.563515	-0.0164547	-0.0645996	0.159786	-0.0902737	0.403641	0.0860328	0.0365764
IRAK1|3654	1	-0.180846	-0.00624787	0.0568102	0.12156	0.190976	0.394189	-0.420988	0.206599	0.0873875	-0.449439	-0.0134523	0.0774196	-0.0191867	0.559564	0.0822482	0.228192	0.28047	-0.115288	0.264898	0.0312002	-0.0542262	0.176565	0.0812166	0.458204	0.115666	0.406432	-0.114374	-0.32624	-0.0506746	0.149654	0.00843177	0.510962	0.45905	0.427291	1.08455	0.612575	0.530146	0.211082	1.07766	0.472771	0.304439	0.190568	0.0279608	-0.0591218	0.0109713	0.0153419	0.0525181	0.141525
KPNA2|3838	1	0.0346872	0.139434	0.170018	-0.0968101	0.109052	0.223698	-0.35878	0.208961	0.126842	-0.557101	0.405676	0.44043	0.363989	0.577609	1.00082	0.709938	0.824794	0.412266	0.67946	0.63795	1.49013	1.08277	0.720021	1.08369	0.477648	1.06375	1.80303	1.02001	0.415816	0.600628	0.924082	1.298	0.575617	0.671047	1.10474	0.913542	0.929867	1.34773	1.40984	0.990101	0.928385	0.811796	0.995584	0.703112	0.479548	1.1868	0.78576	0.695967
LYZ|4069	1	-0.162063	0.696917	0.124253	0.32903	-0.189082	0.142643	-0.208061	0.030808	-0.158516	-0.605928	0.505133	-0.193622	0.343416	0.530927	-0.125117	-0.0871872	0.48058	-0.0661825	0.120105	0.441891	0.916518	-0.508901	0.0305017	-0.67761	-0.516098	1.49246	0.473207	-0.203479	-0.220637	0.392551	-0.0587675	0.808224	0.146507	1.28572	1.25656	0.631577	0.487582	-0.20631	1.33912	0.98558	0.520353	0.392227	0.216418	0.701885	0.28496	1.75129	0.384607	0.0991032
MDK|4192	1	0.0154423	0.15513	-0.079085	0.433425	0.581614	0.396034	-0.757161	0.369141	0.27029	-1.38483	0.255114	0.393552	0.246766	0.304365	-0.674492	0.688844	0.378105	0.298162	0.938571	0.559337	1.67839	0.931746	0.484067	0.705203	0.799472	-0.126603	0.234553	1.79934	0.0172791	0.267851	1.3589	0.913524	0.403758	1.07044	0.987296	0.700865	0.645466	1.56383	0.179577	0.914398	0.675442	0.264908	0.571755	1.13705	0.148653	1.28647	0.405508	0.743594
MKI67|4288	1	0.466147	0.739268	0.165992	0.225938	-0.489538	0.159465	-0.948085	0.472038	-0.436233	-0.354993	0.83223	1.05072	1.04341	0.833579	1.30379	1.43603	1.18315	0.924142	1.08376	0.78899	1.55326	1.47615	1.13198	1.96557	1.35219	1.533	1.67652	1.30867	1.13211	1.40146	1.55379	1.83574	1.11221	1.45354	2.15689	1.60804	1.62168	1.52181	2.15839	1.89615	2.03992	1.65324	1.13525	1.42968	1.13587	1.43637	1.44683	1.34278
PTK7|5754	1	0.0890121	0.663539	-0.0571388	0.554753	0.434481	0.528732	-1.13554	0.284074	0.174299	-1.53621	0.135294	0.220123	0.231103	0.528333	-0.626457	0.467379	0.390813	0.272438	0.478648	0.636874	0.418853	0.637855	0.52163	-0.918219	0.211129	0.40162	0.778893	0.474198	0.17923	-0.0696189	1.10932	0.68623	0.849427	0.377352	0.609657	0.657204	0.691176	1.06476	1.34857	0.972595	0.699944	0.0801149	0.10999	0.470576	0.176181	0.564931	0.357832	0.347381
SLC7A5|8140	1	0.309513	-0.324553	0.27993	0.330311	0.259479	0.348514	-1.62125	0.517817	-0.0413643	-0.0583999	0.272206	0.37829	0.682032	1.42811	-0.154655	0.134863	1.09498	0.236651	0.465628	0.710022	1.92936	0.574716	0.516179	0.425608	0.508183	1.23415	0.215133	0.79545	0.408665	1.21611	1.18695	2.01382	1.06539	1.08147	2.51284	1.60329	1.48712	1.33598	1.53492	1.54758	0.395885	1.29055	0.832958	0.780098	0.894728	0.68464	0.738529	0.908655
TOP2A|7153	1	0.449102	0.782207	-0.0711992	0.390307	-0.439565	0.16046	-1.12755	0.529301	-0.2462	-0.426868	0.919841	1.05005	1.08299	0.847154	1.43525	1.59408	1.28212	1.01556	1.30009	0.943426	1.74214	1.38238	1.56734	2.09054	1.13469	2.12573	2.51257	1.82839	1.10503	1.40533	1.58403	2.023	0.793049	1.5261	2.12178	1.5487	1.53729	1.82738	2.13852	1.72765	2.31624	1.19213	1.0228	1.59197	1.79582	1.03695	1.5227	1.23128
TPX2|22974	1	0.413235	0.273839	0.0492401	0.0386637	-0.114588	-0.278235	-0.599986	0.420609	-0.1861	-0.0166769	0.861482	0.9731	1.28455	0.909997	1.11514	1.23404	1.60898	1.0932	1.36684	1.15515	1.83933	1.62187	1.49256	1.61064	1.47004	2.03199	1.86747	1.68972	1.06235	1.34948	1.9239	2.00936	1.37524	1.53315	2.37508	1.80479	1.85935	2.05053	2.19194	1.91409	1.70983	1.44438	1.30871	1.44712	1.41048	1.51981	1.54409	1.45873
ACLY|47	2	-0.285113	0.190865	0.0387453	0.138009	0.158834	0.626476	0.105832	-0.116033	-0.0476071	-0.810008	0.0421968	0.0166343	-0.217577	0.23831	0.578	0.227257	0.106761	-0.193268	-0.0356338	0.150213	0.280874	-0.118281	0.376401	0.879694	-0.131513	0.331472	0.296515	0.357613	0.105798	0.0132835	0.0570078	0.333445	-0.113441	-0.050109	0.474243	-0.0418415	-0.1602	-0.033163	0.32385	0.166827	0.791761	1.09838	-0.128683	0.194539	-0.269702	-0.0625558	0.10472	-0.214233
ADAM15|8751	2	-0.226849	-0.101645	0.228379	0.0484556	0.105426	0.548516	0.0367052	0.0859899	-0.0641098	-0.660867	0.153921	-0.0935669	-0.0779051	0.402679	0.763148	-0.327184	0.248287	-0.0459775	-0.0411063	0.208465	0.379545	0.497084	-0.216861	1.11012	0.164518	0.0968453	0.499194	0.52218	0.222049	0.200029	-0.0179224	0.768707	0.288763	-0.100801	0.244411	0.0234213	0.316505	0.803614	0.376629	0.133931	0.311983	0.950402	0.0160576	0.190529	-0.125288	0.541871	0.00155946	0.0719843
AHCY|191	2	-0.268966	0.370689	-0.180683	0.244025	0.236881	0.443625	-0.272121	-0.0686912	-0.156265	-0.348494	-0.0970898	-0.180967	-0.0920315	0.18673	0.316511	0.0797227	0.38129	-0.219423	0.0327538	0.22809	0.393111	-0.0323336	0.471186	0.270524	0.0552028	0.678642	0.298463	0.250838	-0.108872	-0.0710737	1.1013	0.639557	-0.0820866	0.183321	0.119194	0.273355	-0.222541	0.492368	0.228318	-0.142742	0.399331	0.289543	-0.22176	-0.0415216	-0.0828074	0.70436	0.0694971	-0.00792951
ARHGDIA|396	2	-0.309515	-0.117829	0.0187323	0.0282957	0.380817	0.625625	-0.0347157	0.0800053	0.000223066	-0.671639	-0.0575343	0.0257729	-0.309794	0.198606	0.436092	0.199195	0.13381	-0.204967	0.114581	0.31938	0.265403	0.380954	0.237305	0.550805	0.022908	0.290124	0.474584	0.371387	0.0800858	0.0613338	0.419847	0.237536	0.0359	0.165483	-0.0406914	0.0738206	0.149344	0.239173	0.184982	0.0479846	0.124671	0.234357	0.0464382	-0.0707079	-0.109331	0.9148	-0.0625995	-0.0467652
CANT1|124583	2	-0.064156	0.305264	-0.0539318	0.160567	0.0607844	0.554524	-0.330827	0.0157488	0.0139243	-0.661898	0.256043	0.25875	0.0694136	0.511313	0.919205	0.283498	0.155137	0.17849	0.390887	0.432363	0.921149	0.477786	0.823868	0.757856	0.208011	0.676102	0.532859	0.468117	0.342202	0.39508	-0.0489179	0.379087	-0.0485153	0.000401053	-0.119307	0.0844633	0.104177	0.243968	0.247199	-0.00127412	0.580458	0.982279	0.509408	0.438552	0.403559	0.879413	0.370014	0.0675319
CAPG|822	2	-0.170047	0.318002	0.0336561	0.120093	0.654256	0.454183	-0.628516	0.192439	0.264967	-1.23903	0.272843	-0.00205272	0.231899	0.43925	0.980363	0.493213	0.35857	0.158507	0.420681	0.621852	0.947689	0.633638	0.357219	1.12246	0.468125	0.339793	0.726689	0.597198	-0.0036028	0.54318	0.186674	0.438116	0.899265	0.775996	0.895639	0.51189	0.596525	0.0554493	1.27499	0.821223	0.793449	-0.0205103	0.30857	0.137785	0.116529	0.813589	0.0621926	0.218378
CFB|629	2	-0.177535	0.588216	0.164493	0.0205118	0.498242	0.379121	-0.797952	0.348662	0.362993	-1.38675	0.927206	0.736747	0.44006	0.765922	1.76516	0.280663	0.553629	0.763646	1.3296	1.52658	1.30563	1.44445	0.559107	2.46395	0.969513	0.305602	1.55334	1.55824	0.894314	1.05669	-1.35976	1.30437	0.187	0.649054	0.587407	0.0625604	0.133262	0.308876	1.16428	0.238832	1.93641	1.41114	0.317228	-0.305866	0.0753715	0.223298	0.162019	0.423461
CLDN4|1364	2	0.312616	0.820951	0.0240135	0.631463	0.452678	1.48941	-2.41473	0.704779	0.665829	-2.68701	0.281623	0.640748	0.252182	0.90497	0.85014	0.856008	1.01962	0.293857	0.461238	0.622044	1.16988	0.642602	0.664395	0.880401	0.962232	1.20182	0.537594	0.789328	0.396625	0.580042	0.859321	0.924761	1.31569	0.64199	1.15956	0.782124	0.579695	0.986579	1.20948	0.782643	0.954021	0.415138	0.611136	0.409868	0.387565	0.950913	0.377893	0.449635
COX6C|1345	2	-0.222551	-0.104779	-0.0944772	-0.0817045	0.384266	0.0183457	0.190199	-0.200484	-0.108278	0.219462	0.397584	0.816793	-0.0181753	0.208034	1.18292	0.890308	0.393848	-0.204249	0.782668	0.840977	0.838937	0.160269	0.560276	2.08097	0.57073	0.944678	0.416902	1.14835	0.194058	0.77576	0.716913	0.476126	0.136808	-0.203914	0.0475482	-0.129636	-0.0646531	0.24165	0.0648317	0.0858385	0.139472	0.227588	0.452794	0.0907149	0.0416673	1.03156	0.585491	-0.00687857
CREB3L4|148327	2	0.00516221	0.417451	-0.0262472	0.489771	0.312794	0.53197	-0.845574	0.0777351	0.0328448	-0.995906	0.55019	0.676408	0.34963	0.59084	1.01554	0.574748	0.280186	0.636211	0.553354	0.64237	0.687419	0.955316	0.82725	1.20601	0.814706	0.69438	1.33022	1.24982	0.962329	0.806637	-0.0846808	0.349256	0.573544	0.116991	0.146266	-0.151005	0.260948	0.304645	0.527874	0.115879	1.41288	1.14992	0.630476	0.682786	0.674528	1.06663	0.699299	0.365249
CYB561|1534	2	-0.113735	0.239735	0.0893707	0.303356	0.399725	0.463864	-0.51007	0.138732	0.0716581	-1.08264	0.205566	0.238076	-0.0282294	0.736256	1.03713	0.569663	0.361827	0.100376	0.206574	0.532246	0.841687	0.87657	0.585669	0.956718	0.294843	0.540429	1.19684	0.804483	0.242918	0.22054	0.461765	0.664187	0.260224	0.165863	0.216236	0.24703	0.153434	0.310131	0.198024	-0.03331	0.656384	1.01452	0.503444	0.284576	0.391652	0.856267	0.208004	0.313799
EPCAM|4072	2	0.466701	1.04053	0.215867	0.901237	0.786734	1.07905	-2.85229	0.590274	0.440271	-2.66837	0.59432	0.529278	0.436448	0.972818	1.72232	0.939279	1.06597	0.528535	0.851083	0.865325	1.55678	0.963261	0.905745	1.67718	0.831072	1.27896	1.30234	1.10077	0.606378	0.813405	1.66069	1.17625	1.25896	0.618386	1.33672	0.825513	0.670758	1.70566	1.39422	1.10262	1.54828	1.46395	0.896773	0.916333	0.770262	1.5123	0.451232	0.662562
ESRP1|54845	2	0.594546	1.09139	0.298125	0.933099	0.539543	1.06138	-2.79366	0.597273	0.51478	-2.83648	0.637486	0.816669	0.632617	1.13329	1.43353	0.952958	1.43164	0.689347	0.756835	0.918427	1.43283	0.880264	1.11931	1.14913	0.847224	1.54879	1.00834	1.32536	0.921979	0.832097	1.11099	1.53062	1.04161	0.661575	1.22756	1.09174	0.951357	1.53613	1.4593	1.08603	1.17705	1.37023	1.03311	0.944973	0.877208	0.808154	1.08732	0.837617
FADS2|9415	2	0.202388	-0.325139	0.436795	0.544495	0.416589	-1.13168	-0.255378	0.187398	-0.0199807	-0.0554908	0.578	0.432319	1.14955	0.661342	1.45105	0.161398	0.900951	0.78925	0.549118	1.61563	1.43542	-0.494951	0.611743	-0.720968	1.05351	0.0104862	-0.0429083	0.763143	0.725841	1.01197	1.57249	1.42067	0.793456	0.672622	1.61867	1.46977	1.07792	0.784908	1.25671	0.908063	-0.313345	2.28538	1.2747	1.07667	0.0169423	1.16357	1.3054	1.1839
FXYD3|5349	2	0.323921	0.757509	0.17707	0.80384	1.31594	0.556787	-2.38772	0.769977	0.396902	-2.71422	0.812991	0.575235	0.444079	0.678921	1.37448	0.907577	0.993549	0.339054	0.714388	0.796469	0.907985	1.23756	1.24613	0.665311	0.467766	0.412406	0.923412	1.12439	0.649113	0.716248	0.817961	0.393844	0.160672	0.818777	0.764096	-0.0863643	0.671237	-0.672965	0.755311	-0.174445	0.940531	1.39185	0.826133	-0.0658523	0.61974	1.18449	0.764063	0.69701
GOLM1|51280	2	-0.213833	0.551067	-0.0105016	0.0814907	0.319895	0.512259	-0.573567	0.0428125	0.12405	-0.833673	0.352412	0.331235	0.272314	0.507745	0.891815	0.301804	0.49425	-0.0289327	0.336029	0.451643	0.51861	0.524879	0.0433383	1.19428	0.244709	0.568263	0.843822	0.428584	0.392373	0.319824	-0.76774	0.147028	-0.0711298	-0.0541181	0.0445873	-0.114445	-0.0235055	0.192851	0.191819	0.345016	0.799698	0.0798193	-0.124602	-0.265435	-0.00979052	-0.160025	0.658297	-0.239493
GPRC5A|9052	2	-0.117237	-0.0221979	0.0805281	0.00271548	-0.25241	0.568914	-0.153116	0.290585	0.333141	-0.730922	1.05644	0.742048	0.79645	1.24476	1.30823	1.01565	1.13475	1.00328	0.428022	1.33814	0.721564	1.30302	1.54795	2.04054	0.9591	1.20495	1.63122	1.42352	1.66015	0.754846	-0.748148	0.803576	0.410418	-0.271055	2.05021	0.147708	0.461284	-1.00282	0.480048	0.703413	1.21658	1.21577	1.17001	-0.157694	1.07297	0.699538	1.00492	0.699552
H2AFZ|3015	2	-0.137418	0.176614	-0.0451072	-0.0142781	0.300355	0.0963688	-0.108654	-0.0483923	0.00855699	-0.228046	0.100894	0.163318	0.0227013	0.15256	0.612093	0.415433	0.335272	0.102177	0.362361	0.0976737	0.847726	0.486767	0.622894	0.800698	0.160165	0.753651	0.914133	0.738886	0.124606	0.325044	1.03424	0.788473	0.290898	0.367122	1.16084	0.451038	0.267462	0.856494	0.614491	0.587788	0.687408	0.412346	0.263643	0.207821	0.200405	0.767845	0.243383	0.350877
HM13|81502	2	-0.189203	0.0717433	0.0133066	0.125304	0.31138	0.41916	-0.0900511	0.0392728	0.00377561	-0.704689	0.0588041	0.0853139	0.149675	0.651893	0.625525	0.304017	0.531742	-0.0695936	0.294626	0.34945	0.576467	0.45164	0.566934	0.485435	0.215815	0.630229	0.71339	0.606887	0.219396	0.1364	0.730812	0.254091	0.314514	0.178658	0.488813	0.367002	0.170282	0.561602	0.287151	0.303433	0.475312	0.720158	0.189337	0.0817839	0.222353	0.768769	0.135113	0.193364
HN1L|90861	2	-0.199996	0.281327	-0.0716076	0.0776772	0.196824	0.644467	-0.0391592	-0.10763	-0.0262751	-0.755626	0.0609699	0.178058	0.0817785	0.305187	0.780596	0.443375	0.468332	0.0702037	0.311173	0.444478	0.638357	0.665234	0.447952	1.2506	0.292556	0.751113	0.632252	0.802542	0.136629	0.1868	0.472543	0.558005	0.355859	0.0150355	0.773848	-0.0509066	0.158681	0.471652	0.419292	0.0210776	0.598109	0.718324	0.0703511	0.270316	0.227824	0.640855	0.217681	-0.0755391
IDH2|3418	2	-0.215387	0.120677	-0.135476	-0.0522063	-0.0586504	0.0304103	-0.597313	0.0157822	-0.113943	1.00611	0.113208	0.0420662	-0.0678204	0.531421	0.776055	-0.00350359	0.608273	0.145064	0.126315	0.17764	0.315851	0.562465	-0.228882	1.11234	0.146573	0.216149	0.4871	0.486426	0.132348	0.17694	0.056495	0.732072	1.0425	0.301628	1.07686	0.315634	0.484786	0.186072	0.752911	0.382392	0.446914	0.890938	0.378863	0.132566	0.169	0.74251	0.0527508	0.380772
IFI27|3429	2	-0.139855	-0.500061	0.318926	-0.295856	0.287445	0.201198	0.309033	0.0912064	0.238896	-0.510932	-0.0598045	-0.211983	0.47204	0.927206	-0.265256	-0.025867	0.278846	-0.270489	0.841595	0.366449	1.35303	1.65288	-0.106033	0.84907	-0.0582821	-0.573453	1.66062	0.811116	0.640966	1.11388	0.213672	-0.0905414	0.188998	0.70383	-0.0320376	0.100648	0.709481	-0.607847	-0.270885	0.698701	0.153675	0.954624	0.914541	-0.00191311	0.539945	0.408322	0.424284	0.632799
IFI6|2537	2	-0.0145419	-0.411877	0.141474	-0.2503	0.376854	-0.303549	0.280273	0.260845	0.413953	-0.493131	0.361264	0.631302	1.20319	1.06458	0.880387	0.380391	1.19094	0.356679	1.33751	1.30308	1.80748	2.32969	0.729484	1.96816	1.00498	0.577065	1.67555	1.53699	0.842145	1.49975	0.356884	0.557951	0.831802	1.20515	0.496967	0.68572	1.19878	0.155553	0.592011	0.967994	0.250411	1.07692	1.42485	0.973613	0.863431	0.748836	0.852474	0.900359
IFITM1|8519	2	-0.157936	-0.405533	0.161835	-0.00884786	0.359505	0.321679	0.315282	0.0676536	0.218839	-0.872477	-0.142987	0.0651067	0.0756982	0.347535	-0.0733001	0.0777797	0.500481	0.00712132	0.341693	0.702796	0.885502	1.12738	0.173755	0.9684	0.235362	0.115449	0.622712	1.31145	0.0608649	0.6033	-0.19295	-0.351057	0.155986	0.464023	0.0698037	-0.0754692	0.395286	-0.747599	0.185358	0.202228	0.405693	-0.31122	0.0486973	-0.303469	-0.188145	0.0775875	-0.0496755	-0.0970932
KDM5B|10765	2	-0.0784789	0.538668	-0.0719005	0.302366	0.0140311	0.396446	-0.167724	-0.0604145	-0.0076565	-0.865336	0.145949	0.263059	0.0448631	0.492272	0.670866	0.388715	0.41029	0.030568	0.169704	0.215577	0.588821	0.312025	0.0981743	0.754036	0.193683	0.574409	0.363065	0.452961	0.0732542	0.220156	0.156212	0.43247	0.024554	0.137185	0.437175	-0.354351	-0.121609	0.681801	0.494326	0.382962	1.02568	0.660993	0.293769	0.155835	0.0812251	0.317703	0.0926699	-0.210963
LAPTM4B|55353	2	-0.213242	0.188369	-0.14837	0.0603603	0.0372581	0.248693	-0.311501	-0.0790262	-0.109163	0.326621	-0.345846	-0.366552	-0.27554	0.0156885	-0.00464861	-0.140476	0.998938	-0.609806	-0.386214	-0.170371	-0.235588	-0.448849	0.296083	-0.668597	-0.022324	0.0890705	0.209171	0.554892	-0.146664	-0.367776	0.643441	0.823239	0.137923	-0.0504302	0.732156	0.112105	0.0464678	0.588428	0.590253	0.535546	-0.262392	-0.139212	-0.315279	0.220479	0.445476	0.54224	0.325516	0.0877534
LAPTM5|7805	2	-0.292012	0.213456	0.134449	-0.07534	0.274875	0.520279	0.0830561	0.0355524	0.118806	-1.01312	0.179238	-0.156908	-0.16351	-0.46406	0.0734717	-0.179805	0.309792	-0.220259	0.142345	0.267421	0.108794	-0.133705	0.00991111	0.550327	-0.465717	0.66017	0.415113	0.185638	-0.208526	0.370849	-0.131545	0.45178	0.185201	0.502391	0.778568	0.075489	0.164465	-0.149244	0.902023	0.575572	0.183948	0.212784	-0.0296846	-0.00632211	0.0105376	0.713809	-0.0482786	-0.253851
LRRC59|55379	2	-0.202523	0.108861	0.0110579	-0.0180706	0.18861	0.536195	-0.13654	0.0867409	0.0871787	-0.661511	0.0863209	0.0996216	-0.0591204	0.490384	0.666227	0.401908	0.472982	-0.0681189	0.248095	0.299085	0.599905	-0.054833	0.461011	0.454392	0.207921	0.451656	1.46554	0.657006	0.172124	0.202228	0.737345	0.660903	0.389852	0.227428	0.832199	0.337108	0.329361	0.598255	0.6315	0.458416	0.457586	0.298012	0.354463	0.227699	0.625885	1.07412	0.244595	0.0155386
MAL2|114569	2	0.123966	0.751258	0.276455	0.221511	0.205973	0.938788	0.0296614	-0.00326258	0.331762	-2.87611	0.219227	0.265667	0.0335054	0.230858	1.09829	0.487587	0.808027	0.187379	0.352672	0.48454	0.971971	0.582712	0.780226	1.05744	0.243267	0.939528	0.480339	1.04195	0.194133	0.210159	0.781751	0.608938	0.239312	0.122148	1.49928	0.267695	0.240125	0.236858	0.99	0.395526	0.750491	0.820747	0.275177	0.345051	0.37977	0.80459	0.562467	0.392345
MAZ|4150	2	-0.283475	0.203945	-0.0595694	0.0532023	0.340495	0.48474	-0.392429	0.0500567	-0.0386108	-0.358354	0.141346	0.314493	0.169953	0.339847	0.430462	0.459657	0.493839	0.13668	0.295824	0.317934	0.534192	0.559591	0.459889	1.15829	0.358105	0.639551	0.72251	0.8567	0.201898	0.51308	0.104954	0.673162	0.43429	0.166981	1.04496	0.364908	0.418053	0.650049	0.7011	0.481457	0.538134	0.426473	0.246708	0.184488	0.0985533	0.667537	0.166591	0.0495545
MMP11|4320	2	0.180777	-0.401235	0.348755	0.212867	0.521053	-0.950172	-0.496243	0.509612	0.17153	-0.0969442	2.17358	2.31692	1.8487	2.0338	1.47366	2.85062	2.3757	1.93884	2.8864	2.76893	1.62202	2.75196	2.09355	2.26076	1.86796	2.08033	3.10144	2.974	2.07667	2.09083	2.42538	1.46377	2.11343	1.2304	1.91654	1.81165	2.63217	2.32524	1.59981	2.95032	2.92915	1.32406	2.1768	1.9905	2.31964	1.90544	1.99152	1.85402
MUC1|4582	2	0.104312	0.586286	0.0708573	0.660897	0.695847	0.845535	-1.26737	0.325878	0.374711	-2.39695	1.0217	1.13249	0.525468	1.12327	2.08074	0.94211	0.897367	0.776249	0.861958	1.60768	0.0545101	1.83507	-0.145904	2.15762	1.12602	-1.08445	2.07335	1.96423	1.16164	1.07075	-0.444956	1.58718	1.11777	0.0276524	1.22075	-0.304462	0.780917	-0.740401	0.657887	0.147898	1.48337	1.81183	0.381639	0.214764	0.655679	1.75269	0.70123	0.323129
PDIA4|9601	2	-0.185626	0.313857	-0.00911119	0.215389	0.292735	0.581022	-0.330607	0.0162011	0.0232823	-0.917141	0.0865772	0.0848576	-0.0313896	0.461014	0.821268	0.24066	0.498242	-0.0424875	0.20799	0.324386	1.01387	0.460354	-0.0350991	0.674992	0.192093	0.548151	0.495155	0.672152	0.233306	0.218946	0.156842	0.460391	0.441154	0.293784	0.234036	0.536005	0.258642	0.60654	0.361669	0.796366	0.499471	0.804586	-0.0452785	0.0136736	0.0325215	0.301799	0.00238632	0.00367837
PIGT|51604	2	-0.214575	0.0483981	0.00203455	0.110166	0.155826	0.313414	0.0883535	-0.0102093	-0.0180128	-0.475395	0.087586	-0.114922	0.127831	0.320861	0.905302	0.184793	0.223182	-0.088337	0.0949626	0.680656	1.21694	0.258271	0.465664	0.899106	0.187052	0.659646	0.676707	0.613039	0.174424	0.186541	0.274795	-0.229325	-0.0824635	-0.195778	0.0938033	-0.0697833	-0.198588	-0.0653167	0.240015	-0.137632	0.145005	0.304854	-0.0231832	0.0234118	-0.0968953	0.241686	-0.101085	-0.209401
PIK3R2|5296	2	-0.132486	0.20921	-0.0200407	0.158509	0.240923	0.323381	-0.44494	0.0949439	-0.0270044	-0.402496	0.398411	0.256947	0.124738	0.124209	0.642112	0.249822	0.508147	0.14104	0.497864	0.535762	0.925408	0.820691	0.349769	1.01216	0.213735	0.683252	0.89928	0.549269	0.291347	0.488032	0.832673	0.419804	0.469964	0.50097	0.659148	0.45774	0.413668	0.671303	0.432855	0.631414	0.665613	0.539925	0.268338	0.504622	0.315778	1.04904	0.293102	0.320207
PLOD1|5351	2	-0.223091	0.0519972	-0.0693469	0.0978455	0.356393	0.452758	-0.0167869	-0.101576	-0.111632	-0.436561	-0.0296485	-0.0927849	-0.283082	-0.156614	0.321529	0.0544451	0.00122459	-0.260253	0.151855	0.203846	-0.065423	0.164582	-0.0543857	0.155739	-0.111016	-0.101747	0.315926	0.474249	-0.109105	-0.0588658	0.257767	1.15923	0.951287	-0.0802445	0.42591	0.348031	0.349537	-0.102922	0.855032	0.521113	-0.0115302	0.0776918	-0.123157	-0.0732935	-0.207755	0.221354	-0.197997	-0.157777
PPDPF|79144	2	-0.180801	-0.185736	-0.282939	0.258932	0.385038	0.458849	-0.265477	0.0563671	-0.119818	-0.124413	-0.0237858	0.144125	0.0547501	0.338868	0.219351	0.202397	0.694185	-0.0817079	0.376889	0.750476	0.933157	0.658216	0.209711	0.889448	0.355152	0.467142	0.649964	1.10382	0.0817179	0.0893627	0.256096	-0.216669	0.509607	0.0800811	0.0479185	-0.114146	0.409906	0.40003	-0.152225	0.106214	0.154674	0.0152571	0.222934	0.21762	0.158032	0.969862	-0.0400698	0.0385583
PPP1CA|5499	2	-0.18761	-0.0373426	-0.0300063	0.0379103	0.345967	0.265276	-0.213635	0.0155506	-0.103122	-0.0929888	0.101087	0.00290692	-0.0967032	0.234273	0.51701	0.232003	0.292075	0.026758	0.24151	0.386627	0.618416	0.498698	0.359003	1.54749	0.290009	1.02751	0.669852	1.36927	0.32732	0.208557	0.631014	0.201243	0.203736	0.273065	0.381467	0.481291	0.226197	0.528763	0.300659	0.18153	0.0524211	0.345776	0.235843	0.212601	0.0295835	0.669518	0.0309352	0.13823
PPP2R4|5524	2	-0.31457	0.256803	-0.0942495	0.0595506	0.202109	0.470806	-0.553538	-0.0275022	-0.06565	0.0662398	0.100182	-0.0421081	-0.00201041	0.190225	0.606309	0.304953	-0.00970049	-0.0467424	0.373289	0.427001	0.440744	0.647914	0.101439	0.747471	0.122318	0.177451	0.385898	0.194049	0.100628	0.113358	-0.0052073	0.101194	0.0242864	-0.0444058	0.295558	-0.0156906	-0.0283996	0.161791	0.167613	0.0596401	0.859313	0.423375	0.0165799	0.0860517	-0.0279885	0.541416	-0.0680922	0.0567936
PRSS8|5652	2	0.472118	1.00482	0.181022	0.89358	0.693524	1.29177	-2.16737	0.672556	0.48469	-3.52672	0.921538	1.01804	0.952082	1.44337	1.56103	0.919836	1.32168	0.988814	0.813211	1.32623	1.58588	1.42144	1.41234	1.80093	1.20214	1.10398	0.962598	1.09765	1.35689	1.06934	0.626701	0.847598	1.59332	0.67306	0.735025	0.904296	0.725261	1.36938	1.20715	1.04624	1.28413	1.40265	1.14091	0.842795	0.919589	1.4914	0.584642	0.831608
PSMD3|5709	2	-0.247078	-0.0248613	-0.0865141	0.000472877	0.163473	0.313662	-0.094489	-0.000369651	-0.0612395	0.0369435	-0.117733	0.0625952	-0.185252	0.161417	0.208319	0.274968	0.211394	-0.140375	0.114302	0.141113	0.362224	-0.0620177	0.401328	0.535983	-0.0686607	0.336654	1.2865	0.600252	0.0337331	0.0187287	0.463297	0.448907	0.111364	0.116319	0.328891	0.0966306	0.0286116	0.0846002	0.224916	0.0810823	0.485	0.604298	0.586311	0.0606139	0.359811	1.38335	0.0932387	-0.0979203
PVRL2|5819	2	-0.186084	0.211986	0.0581831	0.140771	0.409103	0.552931	-0.412427	0.173691	-0.0336059	-0.914549	0.351194	0.463214	0.301014	0.63354	0.826691	0.763577	0.780605	0.24227	0.580431	0.847797	0.835189	0.699019	0.681156	1.45962	0.431996	0.551928	0.693613	0.941188	0.759811	0.650468	0.200417	0.664368	0.506879	0.237515	0.789861	0.356922	0.205042	0.543909	0.277185	0.177826	0.534462	0.62884	0.308406	0.138901	0.33362	0.908471	0.311155	-0.00654989
RCC2|55920	2	-0.107768	0.368786	-0.0379435	0.270339	0.228352	0.685287	-0.417968	0.063708	0.00199407	-1.05479	0.10658	0.000656918	0.0466683	0.106361	0.308805	0.312148	0.438756	0.0336605	0.218471	0.166182	0.606586	0.630252	0.0731746	0.823661	0.0242888	0.539764	0.475078	0.68399	-0.0795049	0.326255	0.82402	0.627818	0.544101	0.279198	0.595118	0.304811	0.104217	0.836892	0.609304	0.578699	0.509062	0.40044	-0.0167334	0.281846	-0.0335334	0.533145	-0.0169849	0.00918354
S100A14|57402	2	0.356587	0.587957	0.247994	0.623379	1.09386	0.780494	-2.5087	0.766785	0.582095	-2.53045	1.01449	1.33709	0.683838	0.0210831	1.83462	1.23485	1.24782	0.805436	1.23358	1.08613	1.53804	1.44247	0.831264	0.0863436	1.21767	1.34152	1.60283	1.88828	0.339149	1.40303	0.761213	1.30715	1.21483	1.09455	1.61256	0.81763	1.02645	0.452489	1.80278	1.48359	2.17369	0.475154	1.2633	1.04606	0.4272	1.81077	1.42119	0.158852
S100A16|140576	2	-0.188614	-0.0766141	0.0580902	0.114563	0.30935	0.456764	-0.134221	0.0764034	0.0129439	-0.628666	0.183768	0.337935	-0.329362	0.050924	0.743825	0.315217	0.307989	0.0410996	0.341287	0.433869	0.477307	0.438311	-0.209305	0.190392	0.150462	0.163813	0.499245	0.693174	-0.0104428	0.229192	-0.195442	0.224355	0.490064	0.140042	1.2641	-0.0712638	0.418619	1.03782	0.815957	0.517571	1.26968	-0.540896	0.30173	0.177891	-0.296556	1.31126	0.168014	-0.604593
SDC1|6382	2	0.260359	0.461507	0.295109	0.600872	1.00454	1.2468	-2.42971	0.671608	0.399821	-2.5109	0.739406	0.930284	0.508174	0.652811	1.19388	0.940048	1.47991	0.564422	1.08279	1.31383	1.35154	1.01332	0.980244	1.34685	0.814241	1.16846	1.29141	1.25179	0.37887	0.543184	0.85354	0.946362	1.48352	0.654609	0.852776	0.506615	1.1473	0.819244	1.75941	1.4337	1.54844	1.0676	0.931846	0.71511	0.865379	1.57711	0.697034	0.846981
SEC16A|9919	2	-0.205165	0.282083	-0.102771	0.192696	0.0597261	0.544846	-0.115529	-0.0863891	-0.0810952	-0.488402	-0.00796087	-0.0907535	-0.000463979	0.467625	0.561217	0.27505	-0.105605	-0.0970928	0.103727	0.155809	0.587864	0.474712	-0.0591019	0.677688	0.054951	0.188342	0.732227	0.00641921	0.0842172	0.106276	-0.132641	0.134308	-0.106921	-0.193059	0.40643	-0.269499	-0.249842	0.0740051	0.164537	-0.0111641	0.8681	0.786771	-0.0709096	0.0842751	0.0668689	0.281172	-0.109667	-0.35315
SLC9A3R1|9368	2	-0.0864832	0.227572	-0.1623	0.362567	0.5653	0.913544	-0.422713	0.261316	0.0442746	-1.70308	0.253573	0.706752	0.0937601	0.91265	0.997986	0.64872	0.877345	0.0930923	0.756768	0.706358	1.18332	0.441722	0.846422	1.36914	0.543854	1.19774	1.69894	1.65726	0.471543	0.624228	-0.338267	0.13348	0.240787	0.167691	0.0218247	0.0479216	0.264833	-0.0906332	0.473581	-0.114862	0.455809	0.816287	0.735968	0.550071	0.47898	1.14208	0.404733	0.296324
SOX4|6659	2	0.00805665	0.688785	-0.0571229	0.296294	-0.0831357	0.614102	-0.762018	0.0622576	0.198796	-0.966013	0.119617	0.16558	-0.0837748	0.151428	0.463075	0.529053	0.370052	0.0596105	0.34607	0.19345	0.547899	0.385267	-0.124399	0.730233	0.0813351	0.629782	0.745525	0.344223	-0.0152958	0.0328783	0.777794	0.262354	0.495096	0.331651	0.602254	0.171452	-0.00375266	0.568159	0.804466	0.857588	0.988068	0.370077	-0.0387729	0.251955	0.0732029	0.106513	-0.0376602	-0.0480197
SPP1|6696	2	0.114541	0.0725948	0.453874	-0.268096	0.721901	1.15173	-0.809217	0.454838	-0.368495	-1.52367	0.98547	0.762464	0.630923	0.707158	1.47373	1.03732	1.90927	0.284704	1.24797	1.0273	-0.27148	1.27941	0.871655	1.32517	0.0898862	-0.860555	1.20956	1.66011	0.112151	1.35229	0.627307	1.966	1.40459	0.900875	2.19461	0.788046	1.39491	1.12971	1.24107	1.87621	1.02229	-0.0426047	1.08008	-0.225973	0.991958	0.861963	0.863341	0.293727
STIP1|10963	2	-0.237586	0.0716476	-0.112649	0.00743577	0.24134	0.577336	-0.341204	-0.0576895	-0.0986478	-0.0499828	-0.172094	-0.0218129	-0.151501	0.21023	0.214413	0.468986	0.554181	-0.239058	0.180009	0.164923	0.735615	0.327088	0.321331	0.586923	0.0700768	0.817347	0.686096	0.882389	0.196787	0.0475555	0.258061	0.650763	0.181755	0.00642429	0.860821	0.251727	0.0674581	0.519782	0.464192	0.128263	0.0529612	0.320694	0.0175342	0.0936707	0.0590998	0.4447	0.086408	-0.135617
STMN1|3925	2	-0.145156	0.314798	0.095771	0.0823136	0.300413	0.110283	-0.174252	0.0390931	-0.0400792	-0.583184	0.0594726	0.195479	-0.00211692	-0.115247	0.420837	0.480762	0.267036	0.219928	0.487176	0.121436	0.694386	0.773323	0.305238	0.714056	0.362546	0.735825	0.812034	0.675323	0.0351088	0.311969	1.43482	0.868639	0.772157	0.597739	0.746943	0.672603	0.550593	1.08148	1.2981	1.01464	0.791456	0.454195	0.114359	0.733902	0.161788	1.21138	0.276912	0.394083
SYNGR2|9144	2	-0.258615	-0.139811	-0.0947923	0.0433894	0.4795	0.456133	-0.182035	-0.0163199	-0.188272	-0.0991785	0.157223	-0.0877609	-0.221341	0.32653	0.856643	0.0264069	0.246349	0.0261459	0.0995731	0.407609	0.936715	0.404737	0.363369	0.823283	0.152819	0.429986	0.404623	0.770281	0.163381	0.275415	0.282881	0.117461	0.195011	0.264409	0.132743	0.0144765	-0.00544707	0.291417	0.244124	-0.0878261	0.326748	0.525425	0.232524	0.168305	0.0748212	1.2757	0.140053	0.113522
TPD52|7163	2	-0.150939	0.76216	-0.252716	0.2477	-0.00855148	1.06528	-1.02323	-0.0896832	0.161899	-0.711913	0.208024	0.10911	0.0201635	0.473947	1.0542	0.396879	0.382573	0.0499264	0.354748	0.668718	0.73468	0.333087	0.782557	1.16853	0.247984	1.21939	0.638294	0.961864	0.365104	0.200781	0.016642	0.884405	0.297723	0.0562103	0.771212	0.244385	-0.0120891	0.407206	0.784232	0.251707	0.740804	0.729758	0.45253	0.338528	0.478089	0.489492	0.493246	0.134423
TSPAN13|27075	2	-0.0693563	0.250015	0.0760329	0.0354351	0.374743	0.40462	0.137035	-0.134688	0.183414	-1.25725	0.229521	0.236626	0.0514391	0.29535	1.00004	0.878702	0.41221	0.170584	0.350234	0.363353	0.426465	0.57519	1.16128	1.31224	0.62792	0.936561	0.775451	0.949015	0.359588	0.547242	-0.355427	0.0726694	0.284209	-0.285674	-0.0337367	-0.0424684	-0.368196	0.594541	0.00768093	-0.019319	0.631415	0.734784	0.116412	-0.0431498	0.276329	0.562584	-0.0191109	-0.137615
ACACB|32	3	-0.220994	-0.465074	0.223766	-0.680103	-0.0653788	1.00239	1.19934	-0.507936	-0.0369356	-0.44907	-1.08093	-1.13074	-0.860025	-1.45456	-1.74327	-1.3282	-1.73352	-1.47958	-0.874446	-1.79119	-0.767581	-1.70458	-1.18505	-1.63841	-1.20264	-1.6618	-1.97677	-1.97364	-1.63512	-1.07995	-2.15628	-2.17868	-2.30905	-1.424	-2.13583	-1.81069	-1.76393	-1.64282	-1.19018	-0.851221	-1.39229	-1.4347	-1.38377	-1.51703	-1.18533	-1.8457	-1.22987	-1.52143
ADH1B|125	3	-0.466746	-0.35261	0.408667	-0.579539	0.189519	1.36194	1.6511	-0.791106	0.30461	-1.72583	-1.19152	-1.5444	-1.74678	-3.70052	-1.90084	-1.14942	-2.51314	-2.08904	-1.42159	-4.98776	-4.4643	-4.36626	-3.15753	-3.1537	-1.59214	-2.3745	-2.99956	-2.99628	-2.79566	-1.37157	-5.72642	-5.35173	-3.9827	-2.06816	-2.24943	-2.3892	-2.0989	-2.55645	-1.15396	-0.562043	-1.48658	-1.99309	-2.83461	-2.19661	-2.08358	-2.40091	-2.76668	-2.70773
ADIPOQ|9370	3	-0.109799	-0.364186	0.478648	-0.572197	0.161066	1.28254	1.923	-0.512429	0.0388531	-2.32549	-0.88366	-1.33638	-1.58182	-2.97144	-1.70331	-1.23679	-2.1943	-2.01141	-0.979408	-3.47406	-3.16341	-2.90613	-2.96181	-2.56681	-1.52926	-3.0608	-2.81723	-2.83914	-2.87833	-1.21607	-3.17122	-3.40416	-3.15143	-2.77564	-1.97792	-2.2864	-2.10704	-2.47639	-0.895861	-0.518206	-1.44913	-1.7397	-2.30085	-2.03545	-1.91287	-1.97948	-2.33172	-2.50561
AOC3|8639	3	-0.104076	-0.526852	0.293463	-0.690027	0.416559	0.991443	1.15902	-0.348247	0.0545142	-1.2458	-0.649138	-1.19917	-1.34767	-1.62077	-1.29028	-1.29553	-1.56195	-1.40382	-0.669082	-1.99367	-1.74964	-1.92139	-1.51037	-2.14899	-1.30919	-1.20181	-1.35551	-2.02383	-1.36988	-1.03941	-1.44313	-1.79077	-1.25543	-1.40201	-1.75247	-1.46995	-1.53677	-1.67081	-0.84703	-0.625744	-1.30456	-1.47651	-1.43528	-1.44553	-1.42065	-1.13901	-1.62267	-1.62984
CD36|948	3	-0.380768	-0.313296	0.14253	-1.02847	0.275252	1.06539	1.27471	-0.551788	0.055699	-0.539258	-0.975836	-1.59873	-1.87468	-2.61365	-1.67754	-1.55857	-0.833851	-2.35858	-1.06705	-1.85337	-2.4458	-2.75762	-2.71263	-2.54706	-1.87525	-2.50896	-2.12647	-2.11469	-1.38666	-1.47536	-3.00704	-2.51979	-2.10584	-1.99225	-1.79294	-2.35237	-2.25433	-2.06598	-1.12704	-0.808449	-1.64105	-1.49621	-2.20579	-1.82076	-1.77053	-1.71781	-1.91852	-2.39796
CHRDL1|91851	3	-0.144311	-0.0912501	0.156162	-0.529059	-0.188283	0.693821	0.82095	-0.107887	0.297463	-0.907607	-0.812366	-1.33782	-1.32001	-3.01115	-1.98636	-1.46345	-1.71968	-1.67806	-0.849601	-3.21655	-2.61521	-2.83231	-2.81479	-2.80599	-1.62958	-1.05659	-2.09901	-2.77827	-2.01783	-1.23818	-1.81473	-3.30423	-2.43449	-1.50983	-1.83716	-1.55315	-0.901585	-2.32596	-0.573445	-0.681976	-1.6853	-1.39105	-2.24972	-1.57763	-1.76662	-1.81518	-2.12225	-1.94731
CRYAB|1410	3	-0.259612	-0.270927	-0.440218	-0.476577	0.446205	0.814576	0.00857765	-0.16776	-0.260206	0.605941	-1.09719	-1.58738	-1.79371	-1.62404	-1.97659	-1.43165	-1.40068	-1.4704	-1.01421	-1.73229	-2.39404	-2.21274	-2.07145	-3.83076	-1.83217	-2.56079	-1.31863	-2.31746	-2.01377	-1.92243	-1.18971	-1.99424	-1.24651	-1.4544	-0.0290436	-0.505256	-1.33537	-0.471949	0.832729	-0.628448	-2.05969	-2.39353	-1.77481	-1.80888	-1.7502	-2.00649	-1.76592	-1.68274
DPT|1805	3	-0.154706	-0.384887	-0.0162769	-0.656487	0.416537	1.07074	0.116549	-0.0172808	0.207478	-0.581664	-0.468063	-1.33278	-0.960098	-2.37001	-1.69127	-1.05909	-1.66345	-1.3953	-0.727	-0.560252	-1.76075	-1.6971	-2.04539	-1.80806	-1.4844	-0.504724	-1.12908	-2.00556	-1.37897	-0.921153	-2.15112	-1.76464	-1.90082	-1.01586	-1.11152	-1.18036	-1.12974	-1.75301	-0.567185	-0.909768	-1.10162	-1.10784	-1.31806	-1.34903	-0.945912	-0.948306	-1.70708	-1.28626
FABP4|2167	3	-0.417439	-0.665009	0.398603	-1.09095	0.736969	1.39026	1.43932	-0.535024	0.267251	-1.52398	-1.03043	-1.47156	-1.91537	-3.40129	-2.00904	-1.55608	-2.00259	-2.10175	-1.2224	-3.69373	-3.05501	-3.77815	-2.94011	-3.19009	-1.66065	-3.08268	-2.59083	-2.27552	-2.7547	-1.58351	-3.79684	-4.3788	-3.37938	-2.11943	-2.13199	-2.50723	-2.14233	-2.89274	-1.21362	-0.610008	-1.74051	-2.12782	-2.54307	-2.13324	-1.92432	-2.06046	-2.39485	-2.62613
FHL1|2273	3	-0.343289	-0.794806	-0.176043	-1.27171	-0.0221352	0.935219	0.766724	-0.432331	0.089684	1.24868	-0.993852	-1.7068	-1.83173	-2.31647	-1.83027	-1.72755	-1.88173	-1.92945	-1.19231	-1.87536	-2.5903	-2.26733	-2.20653	-2.7283	-1.97991	-1.82548	-1.23548	-2.53656	-2.10616	-1.69922	-1.62788	-2.55019	-2.23403	-1.93502	-2.04275	-2.13391	-2.11281	-2.32413	-0.606244	-1.01279	-2.06849	-2.16435	-1.88864	-1.89236	-1.86381	-1.90757	-2.14299	-2.09002
FOSB|2354	3	-0.215979	-0.352016	-0.953401	-1.28954	-0.346881	1.86388	0.636066	0.0447876	0.654423	-0.0413308	-0.93706	-0.743074	-1.61173	-1.99889	-1.37827	-1.59729	-1.19483	-1.70589	-1.5364	-2.25065	-2.40546	-2.09578	-0.863781	-1.6988	-1.89083	-1.36382	-0.623949	-2.71358	-1.52605	-0.712718	-1.89532	-2.67466	-1.78218	-0.814267	-1.69116	-1.28283	-1.56423	-1.37915	-2.20595	-1.31144	-2.039	-2.21627	-2.00763	-1.55191	-1.76078	-2.11863	-2.03517	-0.944573
GPAM|57678	3	0.0271262	-0.445074	0.434598	-0.871353	0.477652	0.471878	1.41052	-0.277961	-0.0743136	-1.15307	-0.666833	-1.20454	-1.30953	-1.2014	-1.1745	-1.21647	-1.41232	-1.25513	-0.71489	-1.64842	-1.7758	-1.66386	-1.23746	-1.51928	-1.34538	-1.39446	-1.62185	-1.91676	-1.65571	-1.38111	-1.16209	-1.24696	-1.8612	-1.5875	-1.71989	-1.50081	-1.69795	-1.22665	-1.16201	-0.528872	-0.891849	-1.06976	-1.47119	-1.19384	-1.27378	-1.62878	-1.18672	-1.48125
GPD1|2819	3	-0.235702	-0.794599	0.270196	-1.18519	0.57664	1.00507	1.06346	-0.35048	0.0584519	-0.407839	-1.02854	-1.48562	-1.48907	-3.07626	-2.15279	-1.54089	-2.33137	-1.90047	-0.911806	-2.91118	-3.69907	-3.12282	-3.04617	-3.10752	-1.48641	-3.62048	-2.77641	-2.95902	-2.72672	-1.52116	-3.67354	-3.67053	-2.95632	-2.71827	-2.62181	-2.48124	-2.09804	-3.19123	-1.54482	-0.835124	-1.68722	-2.16226	-2.42568	-2.12205	-2.04215	-2.26606	-2.3082	-2.89255
HSPB6|126393	3	-0.208415	-0.86178	0.0303418	-0.880038	0.305545	0.377106	0.911933	-0.412951	-0.0184153	0.756673	-1.05507	-1.3478	-1.58671	-2.30554	-2.03116	-1.74606	-2.14677	-1.63812	-0.849342	-1.57306	-2.92559	-2.31993	-2.03189	-3.33271	-1.36511	-2.21813	-1.76447	-2.8285	-1.8118	-1.24992	-2.28365	-2.44114	-0.751806	-1.77549	-2.57238	-1.48226	-1.66013	-2.6931	-1.48211	-1.17609	-2.13953	-2.04043	-2.0101	-1.91619	-1.92721	-1.99858	-1.9272	-0.664587
ITIH5|80760	3	-0.178676	-0.162337	-0.00409821	-0.391155	0.308684	0.659403	0.622146	-0.0482419	-0.0723117	-0.733415	-0.600548	-1.12443	-1.31728	-1.44301	-1.39648	-1.35252	-1.35377	-1.26891	-0.758251	-1.82784	-2.06744	-1.56884	-1.48748	-2.15152	-1.41262	-1.60332	-1.9882	-1.98431	-1.5601	-1.29985	-2.0882	-1.61418	-1.49031	-1.17794	-1.673	-1.37638	-1.50459	-1.40896	-0.858473	-0.595116	-1.58073	-1.34108	-1.57333	-1.18511	-1.42968	-1.37092	-1.56682	-1.60897
LAMA3|3909	3	-0.0382074	0.680782	0.0463473	0.338627	0.562925	0.714376	-0.723006	0.0895306	0.0802735	-1.75165	-1.09035	-0.698599	-0.659673	-1.48091	-0.540883	-0.405566	-1.03145	-0.915506	-0.884741	-0.733808	-1.74825	-1.00667	-0.783801	-0.72139	-1.45882	-0.484831	-1.42878	-1.12484	-0.749052	-0.890806	-0.852423	-1.55143	-1.99006	-0.960766	-1.78535	-1.09369	-0.786475	-2.20035	-0.589328	-0.595419	-1.19442	-1.29505	-0.924869	-1.2052	-1.72106	-1.68807	-1.03152	-1.52556
LIPE|3991	3	0.0342206	-1.07073	0.540021	-0.742629	0.567141	1.11617	1.31641	-0.109438	0.163181	-1.81435	-0.608927	-0.896967	-1.07599	-1.53507	-1.89355	-1.02445	-1.9158	-1.235	-0.700921	-1.50911	-2.42277	-1.27662	-1.87138	-1.44378	-0.974421	-1.87079	-2.21089	-2.10303	-1.3203	-0.999156	-1.93245	-2.79126	-2.02764	-1.65571	-2.03438	-1.68974	-1.41852	-2.27623	-1.09441	-0.473329	-1.27177	-1.52941	-1.31728	-1.35186	-1.3005	-1.38457	-1.33001	-1.32061
LPL|4023	3	-0.259429	-0.352372	0.284501	-0.864532	0.336574	0.937189	1.37085	-0.548367	0.174611	-1.07903	-1.17122	-1.70298	-1.76975	-2.41997	-1.88706	-1.62772	-1.89604	-2.13339	-1.07529	-2.19471	-3.05103	-2.66173	-2.33884	-2.53298	-1.77973	-2.70551	-2.47329	-2.28437	-2.40836	-1.51244	-1.45337	-1.60483	-2.44118	-2.30013	-1.93737	-2.11158	-2.07918	-1.83989	-0.898051	-0.754518	-1.69598	-1.82319	-2.03379	-2.12172	-1.81715	-1.9174	-2.22608	-2.2081
MME|4311	3	-0.317811	0.291046	0.0210178	-0.0349438	0.309772	0.796067	0.676787	-0.353103	-0.162247	-1.22659	-1.20312	-1.64126	-1.73249	-2.07325	-2.06832	-1.28334	-1.16638	-1.54619	-1.26754	-1.43466	-2.22773	-1.97247	-1.77729	-2.55796	-2.00743	-3.34915	-1.60694	-1.90587	-2.15872	-1.62199	-2.21969	-1.61645	-1.66573	-1.3573	0.261995	-1.75425	-1.21871	-1.97564	-2.07144	-0.726146	-1.45493	-1.85008	-1.63175	-1.90765	-1.44733	-1.69483	-1.41653	-1.27833
MYH11|4629	3	-0.426011	0.252476	-0.000360845	0.17568	0.958028	1.1636	-0.665681	-0.125574	-0.0210589	-1.3111	-1.21322	-1.70697	-1.74143	-0.637504	-1.38163	-0.989229	-1.42791	-1.35053	-0.904718	-2.25619	-2.13361	-2.32607	-1.603	-2.40129	-1.65557	-1.24863	-1.77669	-2.17262	-1.84369	-1.73035	-2.05892	-2.32308	-1.70417	-1.29142	-2.64882	-1.65876	-1.64891	-2.60623	-1.41093	-1.37617	-1.47197	-1.85376	-2.01574	-2.3398	-1.96561	-1.36335	-1.76584	-2.12159
NTRK2|4915	3	-0.147239	0.634938	-0.15777	0.0256746	0.0532251	0.767681	0.320316	-0.10978	0.0115173	-1.39856	-0.846545	-1.3017	-0.984816	-1.83605	0.808848	-1.36431	-1.13594	-1.29081	-1.11802	-1.84166	-2.16443	-1.42503	-1.36422	-0.540041	-1.79843	-1.0776	-1.94183	-2.1358	-1.6716	-1.3097	-2.321	-2.77022	-2.27385	-0.751843	-2.08194	-1.40269	-1.73504	-1.78076	-1.28205	-1.23337	-1.78077	-1.88695	-2.00902	-1.72002	-1.76437	-1.52871	-1.7985	-1.87521
PDK4|5166	3	-0.474389	-0.106008	-0.217181	-0.514154	-0.0565331	0.694102	0.506636	-0.428142	0.0588441	0.536823	-0.964102	-1.34369	-1.48854	-1.59197	-1.27039	-1.30367	-1.74108	-1.52927	-1.14662	-2.13348	-2.22632	-2.04703	-0.767558	-3.10756	-1.24852	-1.67361	-1.36491	-2.37449	-1.68666	-1.21722	-2.86235	-2.74685	-1.60176	-1.6337	-1.77504	-1.52348	-2.01385	-1.57262	-0.914087	-0.647809	-1.99793	-1.38013	-1.70075	-1.6977	-1.49856	-1.44096	-1.63543	-1.51057
PLIN1|5346	3	-0.00518578	-0.449109	0.437301	-0.849121	0.462545	1.28999	1.42109	-0.275331	0.467871	-2.50005	-0.88088	-1.30486	-1.56862	-2.75457	-1.90321	-1.41565	-2.08886	-1.86415	-0.821935	-3.30474	-2.86022	-2.67641	-2.91924	-2.52298	-1.34516	-3.20394	-2.87534	-2.64208	-2.8014	-1.28594	-3.86285	-4.92487	-3.12767	-2.80368	-2.54625	-2.33461	-1.98526	-2.89376	-1.18985	-0.699425	-1.54645	-1.86945	-2.40775	-2.05323	-1.87203	-2.05856	-2.35549	-2.20989
PLIN4|729359	3	-0.349244	-0.906004	0.449504	-1.72177	0.538212	1.62626	0.995906	-0.0452054	0.0414679	-0.629127	-0.766029	-1.2481	-1.95628	-2.14122	-1.92562	-1.5958	-1.91452	-1.82178	-0.777976	-2.47123	-3.20709	-3.09928	-3.25495	-2.56076	-1.52383	-2.72549	-2.74478	-2.52689	-2.42495	-1.47641	-3.55227	-3.11245	-2.01224	-2.63523	-2.21659	-2.3191	-2.10199	-2.39266	-0.977782	-0.503593	-1.57521	-1.90747	-2.3207	-1.97279	-1.91802	-2.10084	-2.29653	-2.32055
TNXB|7148	3	-0.624374	-0.182969	0.298936	-0.351224	0.158648	0.69336	0.239118	0.166915	-0.190911	-0.207499	-0.426331	-0.975493	-1.36523	-1.36701	-1.68931	-1.24184	-1.48201	-1.21096	-0.727369	-1.85914	-1.91417	-1.44212	-1.59137	-2.07957	-1.31316	-1.54884	-1.13917	-2.07019	-1.25372	-0.997544	-2.05774	-2.17911	-1.55619	-1.28037	-1.21172	-1.37674	-1.74859	-2.06904	-0.64677	-1.22074	-1.54012	-1.44943	-1.61438	-1.18057	-1.45119	-1.28389	-1.57719	-1.59465
ACTG2|72	4	-0.0606185	0.191791	0.438813	0.257964	1.3332	1.16435	-1.42618	0.307121	-0.0318141	-2.17463	-1.34897	-1.70708	-1.35014	-1.70367	-1.46633	-0.38169	-1.18658	-0.993645	-0.902852	-2.06278	-1.63952	-1.65025	-1.83612	-3.52432	-1.41368	-1.49933	-1.86777	-2.51845	-1.74347	-1.97104	-0.555216	-2.23244	-1.35418	-0.973269	0.163852	-0.402962	-0.380332	-2.25617	1.01993	0.926402	-1.91033	-1.8945	-1.11013	-1.71291	-1.45382	-1.73671	-1.13254	-1.609
CIDEC|63924	4	0.0907123	-0.74612	0.602799	-0.667176	0.493478	0.859775	1.40335	-0.00833224	0.305153	-2.33364	-0.710618	-1.12347	-1.2728	-2.4549	-2.01473	-1.24501	-2.18873	-1.40842	-0.559772	-2.31659	-2.12522	-2.51557	-2.27796	-2.85434	-0.989915	-2.73876	-2.45792	-2.06231	-2.09898	-1.00623	-1.66332	-2.78238	-2.27073	-2.04075	-2.28607	-1.88785	-1.7041	-2.49967	-1.30477	-0.682776	-1.52287	-1.86395	-1.84797	-1.60505	-1.65964	-2.02963	-1.78418	-1.68523
COL17A1|1308	4	0.479715	1.24648	0.491722	0.969323	1.33891	1.70169	-4.128	0.660709	0.509692	-3.27024	-1.32589	-0.941729	-0.899715	-1.35262	-0.797831	0.189548	-0.45519	-0.308089	-0.816738	-1.4379	-1.16858	-1.6036	-0.895284	-2.23483	-1.58368	-2.84051	-2.10731	-3.03287	-2.05982	-1.78307	-1.34209	-2.70861	-1.30694	-0.295883	-2.98388	-0.708855	-0.932466	-2.43151	-1.75519	-0.366275	-0.819136	-1.39866	-0.755198	-1.21965	-1.08337	-1.1023	-0.757688	-1.77649
KIT|3815	4	0.159788	1.18236	-0.234348	0.890451	-0.459371	1.09962	-1.16858	0.186706	0.188629	-1.84525	-1.07782	-1.09434	-1.28252	-1.71411	-1.58372	-0.895278	-1.16006	-1.08039	-1.03353	-1.40584	-2.16922	-2.45655	-0.954181	-2.72769	-2.05254	-2.06549	-1.85677	-2.62116	-2.22491	-1.79397	-1.25214	-1.43814	-1.19596	-0.238537	-0.759303	-0.750297	-1.58651	-1.28493	-1.07571	-0.632642	-1.7416	-1.92109	-1.62531	-1.66422	-1.39728	-1.55639	-1.27947	-1.28229
KRT14|3861	4	0.173388	0.941141	0.525251	0.654496	1.93297	2.29326	-3.60729	0.880933	0.622537	-4.41669	-1.23753	-1.23564	-1.029	-1.47261	-0.855537	-0.205815	-0.563437	-0.475217	-0.800813	-1.59217	-1.57806	-2.00604	-0.606515	-5.07257	-1.892	-5.17741	-2.89008	-3.87869	-3.92064	-2.23182	-0.944056	-3.12728	-0.956683	-0.337635	1.2006	-1.09958	0.160187	-1.40753	-0.0247618	-0.843536	-1.36316	-1.62797	-1.0951	-2.82641	-2.18163	-1.00376	-1.04975	-2.67869
KRT5|3852	4	0.112894	0.915798	0.485111	0.696818	1.8242	2.13325	-3.99028	0.906894	0.584473	-3.66915	-0.292465	-1.39627	-1.20015	-1.64813	-1.00094	-0.337182	0.21137	-0.601601	-1.09783	-1.93684	-1.56432	-2.03411	0.192062	-2.92454	-2.02614	-3.5708	-2.8252	-3.64617	-3.63516	-2.70903	-0.310727	-3.69183	-0.439519	0.450283	1.08826	0.0285096	0.451626	-0.204704	-1.11427	0.247593	-1.22456	-1.61771	-1.22138	-2.05821	-1.96474	0.146624	-1.12083	-1.43698
LEP|3952	4	0.382652	-0.471369	0.41973	-1.87492	0.724029	1.26002	0.945065	0.569324	0.593281	-2.54781	-0.41618	-1.23204	-1.80879	-2.71278	-1.9508	-1.93844	-1.92499	-1.47497	-0.17223	-2.95274	-3.12764	-2.48192	-2.89212	-3.40955	-1.38507	-3.02683	-2.68981	-3.39993	-2.25712	-1.37664	-2.63782	-3.13706	-2.40758	-2.23539	-1.47183	-2.1483	-1.90371	-3.21762	-1.26491	-0.874298	-2.29297	-2.09283	-2.17778	-2.01946	-1.70207	-2.07799	-2.09019	-1.95147
OXTR|5021	4	0.365542	1.22725	0.0974204	0.456759	1.13376	1.1942	-2.82524	0.445136	0.482237	-2.57707	-1.64469	-1.59057	-0.994838	-0.791168	-0.882481	-1.14778	-1.60206	-0.926833	-1.34652	-1.37756	-1.5578	-1.53902	-1.82612	-1.81069	-2.17368	-2.03058	-1.70338	-2.81098	-1.6296	-1.70686	-1.83149	-2.33154	-1.67125	-0.833484	-2.02138	-1.5697	-1.52385	-0.628754	-2.21379	-1.1146	-1.90599	-1.99485	-0.582612	-0.876359	-1.65507	-2.00254	-1.62835	-1.12507
PIGR|5284	4	0.279635	1.53096	-0.0627953	0.774351	-0.0479937	1.64953	-2.58751	0.596906	0.463689	-2.59678	-0.561908	-1.38291	-1.03879	0.667854	-0.528754	-0.803495	-0.788902	-0.366298	-1.11459	-0.469575	-2.05793	-1.82797	-1.5859	-2.83004	-0.605817	-2.30424	-2.22227	-1.53332	-0.540526	-1.56774	-2.08409	-1.91357	-1.56579	0.27043	-1.92119	-0.909601	-1.6489	-2.42495	-2.35843	-1.5255	-1.25828	1.35814	-1.28762	-1.72178	-1.00572	-1.67642	-1.05619	-0.490686
SAA1|6288	4	-0.234795	-0.286638	0.49498	-0.61097	1.31709	1.35151	-1.06925	0.274351	0.646962	-1.88325	-1.11502	-1.47257	-1.24854	-2.55972	-1.70399	-1.48933	-1.23175	-1.10658	-0.540602	-1.61276	-1.73488	-2.88678	-1.92613	-3.13167	-1.23963	-4.24762	-2.97314	-1.93214	-2.28989	-1.47427	-1.54627	-1.32932	-1.65536	-0.839411	-0.612273	-1.03875	-1.57642	-1.82157	-0.992333	-0.757869	-1.29807	-1.52329	-1.9441	-2.94668	-1.93024	-1.24729	-2.13788	-1.85439
SFRP1|6422	4	-0.185389	1.08021	-0.245208	0.522285	0.316764	1.12984	-0.291095	-0.0161789	0.0287822	-2.34001	-1.43091	-1.66177	-1.70471	-2.61659	-1.43276	-1.06504	-1.4622	-1.43161	-1.29075	-2.28379	-2.13497	-3.19872	-2.02652	-3.13114	-2.15554	-2.57667	-2.5676	-3.67518	-2.60755	-2.41949	-0.249848	-1.07645	-0.504864	-0.656785	-0.724458	-0.67129	-0.559452	0.0511151	0.262323	-0.914904	-1.70161	-2.24937	-2.45663	-2.51399	-2.41829	-1.94601	-2.16988	-1.3538
ACSL1|2180	5	-0.309327	-0.593892	0.167276	-0.597538	0.245207	0.587495	1.32336	-0.656217	-0.13292	-0.0334459	-1.06323	-1.38672	-1.42024	-1.37494	-0.935513	-1.13495	-0.771712	-1.74417	-0.834267	-1.33722	-1.11272	-1.37758	-1.23513	-1.97623	-1.64453	-0.933774	-0.74586	-1.41617	-1.34682	-1.23641	-1.59636	-0.863378	-1.25183	-1.22838	-0.480911	-1.43355	-1.23741	-1.49791	-0.596747	-0.571754	-0.922685	-0.617877	-1.06819	-1.40361	-1.14824	-0.836986	-1.19948	-1.34681
ACTA2|59	5	-0.542257	0.317105	-0.111781	0.322869	1.09373	1.30889	-0.660356	-0.123271	-0.131755	-1.47317	-0.940826	-1.23693	-1.28201	-1.20972	-0.701371	-0.554435	-0.889945	-1.2634	-0.471461	-1.12961	-1.15898	-0.963673	-1.1633	-1.42898	-1.48025	-0.573612	-0.238762	-1.01202	-1.14203	-1.20353	-0.603791	-1.19335	-0.712167	-1.16288	-0.115289	-1.03407	-0.723957	-1.12483	-0.338472	-0.0171805	-0.655024	-1.07482	-1.11557	-1.51864	-1.19678	-0.581653	-1.26665	-1.37547
ALDH2|217	5	-0.275779	-0.327107	0.234119	-0.632821	0.40279	0.509856	0.788202	-0.30697	0.0556067	-0.447895	-0.5393	-1.00534	-1.06733	-0.557072	-0.282732	-0.65269	-1.35447	-0.726869	-0.61746	-0.399742	-0.406115	-0.838162	-1.44369	-0.274485	-0.861287	-0.621823	-0.849915	-0.319406	-1.42639	-1.00331	-1.30761	-0.13089	-0.87179	-0.634076	-0.788869	-1.22321	-0.965456	-1.46977	-0.926187	-0.512775	-1.04062	-0.519639	-1.26555	-0.873918	-0.737161	-0.111405	-1.0039	-0.884696
ANXA1|301	5	-0.396817	0.149564	-0.153072	-0.390302	0.356273	1.0953	0.433488	-0.0923232	0.118273	-1.12039	-0.814407	-1.38378	-1.37793	-1.81422	-1.32478	-1.06563	-0.838837	-1.37373	-0.818678	-1.15693	-1.49541	-1.53233	-1.03855	-1.779	-1.78577	-1.16761	-0.830529	-1.41927	-1.57598	-1.18628	-1.04666	-1.27403	-0.703578	-0.876559	-1.09492	-0.825196	-0.951475	-0.948036	-0.460214	-0.517123	-1.07098	-1.34071	-1.26953	-1.39127	-1.24726	-0.796422	-1.44702	-1.41564
APOD|347	5	-0.544065	0.498841	3.92625e-05	0.413395	0.550022	1.27144	0.0407339	-0.500537	-0.283201	-1.44667	-1.35071	-0.371875	-1.72527	-1.78125	-1.90856	-1.06655	-0.84628	-1.38956	-0.783276	-1.74926	-0.465214	-2.11347	-0.876439	-0.489034	-1.05018	-0.72684	-1.74755	0.859557	-1.2887	-1.41734	-0.345263	-1.66268	-2.00158	-1.2357	-2.61546	-1.56023	-1.96388	-2.95313	0.406347	-0.375683	-2.24815	0.550431	-1.82799	-0.743358	-1.04012	0.190824	-1.9431	-1.2578
AQP1|358	5	-0.533306	0.0334071	0.119618	-0.0782316	0.728369	0.731466	0.0463309	-0.220925	-0.0567581	-0.76997	-0.557002	-1.06182	-1.21964	-1.1628	-0.813087	-1.06462	-1.22491	-1.11268	-0.624488	-1.07568	-1.25943	-1.23548	-0.956128	-1.3776	-1.13461	-0.925966	-1.00774	-1.46414	-1.21446	-1.00576	-0.817163	-1.54783	-1.19886	-0.783434	-1.20276	-1.11069	-1.43584	-1.14436	-0.496454	-0.707687	-1.04467	-1.16893	-1.40939	-1.23322	-1.31574	-0.667806	-1.52238	-1.52616
C1S|716	5	-0.597369	-0.0319866	0.244291	-0.17181	0.383642	0.82176	0.234329	-0.101066	0.108317	-0.890107	-0.386025	-0.776682	-0.826601	-1.57017	-1.17012	-0.469317	-0.379005	-0.932954	-0.34044	-0.457567	-0.775847	-0.796436	-0.996256	-0.960126	-1.19865	-0.346841	-0.02865	-0.559812	-1.08577	-0.734849	-0.819323	-0.209568	-0.884005	-0.085811	0.241032	-0.616	-0.427801	-0.809347	-0.0195826	0.297247	-0.267136	-0.655451	-0.796464	-0.866845	-0.895354	-0.133826	-0.98625	-1.06084
C3|718	5	-0.671753	0.0448191	0.262229	-0.133609	0.266821	1.15644	0.435679	-0.0780602	0.0761699	-1.35874	-0.53702	-0.991738	-0.986145	-1.58471	-0.643033	-0.988653	-0.565501	-1.05529	-0.901764	-1.18749	-1.16034	-1.47876	-1.03113	0.0728677	-1.35473	-0.615397	-0.647781	-1.07634	-1.35718	-0.570909	-1.28267	-1.09871	-0.88457	-0.0661529	0.410907	-0.799299	-1.05238	-1.03766	-0.144677	-0.0558692	-0.586387	-0.554327	-1.18012	-1.16448	-1.17422	0.0163711	-1.34774	-1.32909
CALD1|800	5	-0.377189	0.39932	0.0584349	-0.0708911	0.24485	0.989044	0.0756774	-0.309221	0.0458249	-1.05585	-0.476075	-0.876715	-0.968915	-0.945989	-0.538878	-0.228721	-0.57802	-1.04642	-0.340566	-0.729405	-0.915319	-0.89687	-0.865471	-0.94884	-1.35239	-0.34953	-0.0998736	-0.92013	-0.939051	-0.857271	-0.242396	-0.680974	-0.633598	-0.73903	0.501171	-0.428851	-0.664343	-0.20865	-0.0797276	0.368336	-0.252193	-0.665271	-0.868807	-0.825696	-0.834816	-0.420098	-1.0107	-1.10843
CCDC80|151887	5	-0.384091	-0.22486	0.245077	-0.435529	0.189983	0.505658	0.431134	0.0833672	0.13236	-0.543098	-0.234124	-0.70776	-0.825718	-1.5946	-1.08757	-0.545107	-0.794108	-1.15459	-0.362087	-0.684761	-1.16422	-1.12514	-1.13585	-1.23401	-1.31677	-0.377574	-0.539839	-1.21911	-1.08428	-0.721845	-1.03617	-1.40263	-1.07061	-1.07497	-0.289798	-0.901045	-0.972799	-1.07594	-0.082719	-0.236384	-0.618465	-0.63754	-0.960514	-0.980567	-0.923936	-0.487112	-1.08482	-1.26914
CRIM1|51232	5	-0.248801	0.397622	-0.0570401	-0.00352587	-0.118364	0.856948	0.27819	-0.331655	0.0655825	-0.838956	-0.669372	-1.0137	-0.841851	-0.61826	-0.00279487	-0.639567	-0.884216	-0.97983	-0.842428	-0.794995	-0.734738	-0.697258	-1.41542	0.0274877	-1.28632	-1.08634	-1.16892	-1.30693	-0.611952	-1.02353	-1.23192	-0.660721	-1.25865	-0.773928	-0.536794	-1.25611	-1.12221	-1.05774	-0.613752	-0.681869	-0.824931	-0.812657	-1.05743	-0.916807	-1.05534	-1.07454	-1.38351	-1.16687
CRTAP|10491	5	-0.326475	0.0313867	-0.0270094	-0.0654183	0.347308	0.549879	0.34213	-0.158864	-0.00683993	-0.686097	-0.39966	-0.657653	-0.817049	-0.413025	-0.0737629	-0.477964	-0.528936	-0.811994	-0.339958	-0.347722	-0.638477	-0.591177	-0.390732	0.0512259	-0.681071	-0.453289	-0.328143	-0.0828845	-0.521447	-0.473592	-0.773239	-0.429911	-0.735147	-0.611521	-0.630929	-0.726921	-0.709277	-0.276205	-0.390339	-0.295624	-0.336613	-0.688854	-0.592856	-0.903512	-0.758824	-0.395148	-0.810106	-0.909691
CSRP1|1465	5	-0.439086	0.434011	-0.13223	0.257448	0.965741	1.18786	-0.632185	-0.00809996	-0.0270577	-1.6064	-0.866197	-0.8931	-1.08582	-0.490469	-0.104107	-0.604023	-0.7002	-0.939484	-0.431734	-0.720053	-0.449022	-0.878192	-0.919935	-0.541118	-0.851665	-0.596885	-0.304146	-0.319545	-0.913697	-0.855241	-0.444117	-1.11642	-0.856148	-0.69537	-0.316322	-0.873135	-0.792734	-0.250757	-0.29161	-0.424831	-0.162924	-0.711223	-0.940119	-0.985015	-0.917085	-0.0473068	-1.11968	-0.942887
CXCL12|6387	5	-0.508253	0.219899	0.141938	0.0834709	0.298136	0.492477	0.392046	-0.334402	0.0932626	-0.878574	-0.606031	-1.01542	-1.06979	-1.75455	-0.917233	-0.829728	-0.916918	-1.14198	-0.659574	-0.992386	-1.45707	-1.08612	-1.38621	-1.05272	-1.28185	-0.600529	-0.765981	-0.917866	-1.59025	-0.995716	-1.19013	-1.3828	-1.49123	-0.854668	-0.93193	-1.15029	-1.30223	-1.39192	-0.0895977	-0.496067	-0.985982	-0.872125	-0.996551	-1.40997	-1.1181	-0.600559	-1.40042	-1.42661
CYBRD1|79901	5	-0.452531	0.524708	0.143213	-0.0664142	0.0950071	0.781766	0.427227	-0.359454	-0.0350722	-1.05845	-0.330754	-0.894295	-0.981697	-1.07824	0.291751	-0.50056	-0.985253	-0.917843	-0.634296	-0.286825	-1.22769	-0.355968	-0.803267	1.10548	-0.787854	-1.0607	-0.46991	-0.85452	-0.529986	-0.59718	-1.18273	-1.4267	-1.30809	-0.862557	-1.00695	-1.49171	-1.26187	-0.96026	-0.684155	-0.70717	-0.293867	-1.05971	-1.20609	-1.58193	-1.22094	-0.796853	-1.30101	-0.990041
DCN|1634	5	-0.87661	0.312704	0.0116685	-0.0623781	0.283194	0.904565	0.336966	-0.165292	0.0014492	-0.746267	-0.680327	-1.18363	-1.24154	-1.87294	-1.30779	-0.837323	-1.04643	-1.50928	-0.729622	-0.430138	-1.39695	-1.3858	-1.26538	-1.13024	-1.72523	-1.02548	-0.623848	-0.914367	-1.55382	-1.28269	-1.15166	-1.09124	-1.58206	-1.27727	-0.885618	-1.4347	-1.53652	-1.24827	-0.670395	-0.580915	-0.731406	-1.26336	-1.17507	-1.51055	-1.21119	-0.643786	-1.46683	-1.80938
DST|667	5	-0.561303	0.512904	-0.311624	-0.00653633	0.498107	1.42736	-0.540008	-0.194373	-0.221592	-0.602935	-1.26346	-1.5233	-1.63132	-1.7361	-0.676869	-0.836749	-1.17579	-1.49409	-1.38915	-1.94076	-1.3502	-1.42277	-1.74118	-1.01404	-2.21766	-1.24933	-1.03713	-2.08264	-1.77899	-1.13986	-2.05361	-1.41966	-1.80541	-1.22015	-1.41852	-1.45621	-1.27514	-1.20175	-0.799729	-0.571025	-0.978304	-1.45262	-1.68666	-1.50718	-1.6916	-1.49969	-1.73301	-1.90746
EGR1|1958	5	-0.420815	0.240726	-0.837983	-0.749166	-0.167552	1.16767	0.320394	-0.0492734	0.294163	0.201833	-1.07391	-0.72348	-1.59644	-1.50424	-2.1032	-1.25909	-1.66404	-1.86659	-1.21691	-1.58724	-2.22334	-2.09567	-1.40506	-1.11684	-1.82905	-0.63072	-0.572961	-2.18962	-1.6334	-0.938477	-1.35374	-2.09199	-1.70543	-0.982336	-1.47514	-1.1899	-1.72996	-0.79305	-1.41029	-0.838045	-1.34539	-2.13958	-1.84742	-1.48772	-1.98652	-1.82729	-2.14876	-1.27509
EIF3L|51386	5	-0.522087	0.428857	-0.276515	0.269282	0.294453	0.765952	0.0815136	-0.304873	-0.195078	-0.541506	-0.729982	-0.936209	-1.07767	-0.835736	-0.0959831	-0.770925	-0.847021	-0.897878	-0.854258	-0.753708	-0.862711	-0.982136	-0.617447	-0.475204	-0.864855	-0.507993	-0.47191	-0.938463	-1.04133	-1.02938	-0.182904	-0.435253	-0.808799	-0.638616	-0.642916	-0.614238	-1.03882	-0.400225	-0.317633	-0.700055	-0.210087	-0.577528	-1.08129	-0.84153	-1.04651	-0.594864	-0.99049	-1.06522
EIF4A2|1974	5	-0.456238	0.355907	-0.22094	0.0425271	0.246796	0.745462	0.161162	-0.489391	-0.193713	-0.191572	-0.763034	-0.716108	-0.941831	-0.36965	-0.226207	-0.245705	-0.401625	-0.851179	-0.62086	-0.642707	-0.334749	-0.383825	-0.425357	-0.0134877	-1.1381	-0.0507194	-0.162726	-0.341939	-0.806777	-0.646829	-0.155877	-0.489194	-0.659441	-0.599016	-0.0787714	-0.822322	-0.89165	-0.590087	-0.0979486	-0.515447	-0.338736	-0.671899	-0.930943	-0.756785	-0.855981	-0.620466	-0.938843	-1.25111
EMP1|2012	5	-0.415871	-0.0206748	-0.0338571	-0.517042	-0.0596238	1.21228	0.416933	-0.0908622	0.15383	-0.645117	-0.522551	-0.952553	-1.0963	-1.14389	-0.590403	-0.716119	-0.736007	-1.03351	-0.599589	-0.904524	-1.28799	-1.14179	-0.816093	-0.144379	-1.18343	-1.00105	-0.490473	-0.609777	-1.12986	-1.00596	-0.936196	-0.350335	-0.551051	-1.06007	-0.0559729	-0.848917	-0.82531	-1.0461	0.0584208	-0.425591	-0.561616	-0.826159	-0.882861	-1.15051	-1.02998	-0.864408	-0.951913	-1.38259
EPAS1|2034	5	-0.350865	-0.126084	0.225308	-0.42328	0.109386	0.806708	0.682629	-0.272155	0.0965394	-0.748185	-0.566261	-0.873044	-1.10852	-0.346562	-0.65868	-0.955029	-0.731242	-1.09389	-0.723401	-1.31335	-1.06482	-1.33656	-0.956467	-1.09876	-1.15224	-0.427047	-0.920424	-1.18461	-1.00521	-0.957582	-1.09627	-0.895589	-1.05391	-0.775808	-0.85068	-1.04464	-0.997577	-1.17785	-0.40951	-0.450297	-0.867343	-0.789687	-1.22344	-1.17786	-1.13931	-0.53356	-1.15682	-1.01556
FOS|2353	5	-0.320447	-0.36926	-0.452601	-0.825909	0.00140019	0.667238	0.46889	0.139274	0.383462	0.307953	-0.827208	-0.564701	-1.57259	-1.39175	-1.84638	-1.2768	-1.31674	-1.98264	-1.05899	-1.50218	-2.0936	-2.19812	-1.3263	-0.691174	-1.58338	-0.71677	-0.630171	-1.59063	-1.3245	-0.612904	-1.82335	-2.52834	-1.40827	-0.786852	-1.24948	-1.31673	-1.6868	-1.51051	-1.42673	-0.794595	-1.27111	-2.28134	-1.94429	-1.32776	-1.84048	-1.51545	-2.0098	-1.22347
FSTL1|11167	5	-0.586313	0.113918	0.122151	-0.302285	0.117056	0.790218	0.517665	-0.159075	-0.0416433	-0.571692	-0.273048	-0.805023	-0.936211	-1.15479	-0.643502	-0.440208	-0.587513	-1.18915	-0.35244	-0.38531	-0.978611	-0.837912	-0.875514	-0.845259	-1.31526	-0.350481	-0.023607	-0.753573	-0.962395	-0.759652	-0.765466	-0.870193	-0.883058	-0.960663	-0.209045	-0.873158	-0.718971	-0.583503	-0.113631	0.224157	-0.358559	-0.681602	-0.92174	-0.973638	-0.855857	-0.406594	-1.15127	-1.31194
GSN|2934	5	-0.704421	-0.0430604	0.0220856	-0.305243	0.51185	1.37925	0.2841	-0.318219	-0.00285983	-0.823482	-0.90668	-1.34682	-1.64616	-1.39277	-0.913912	-1.05464	-1.15754	-1.53998	-0.764933	-1.16192	-1.37698	-1.10778	-1.35383	-1.05226	-1.56772	-1.11721	-0.857612	-1.09268	-1.43636	-1.14156	-0.881328	-1.47749	-0.995592	-0.936746	-0.931354	-1.06749	-1.33139	-1.45924	-0.520162	-0.791925	-1.09579	-1.35852	-1.42367	-1.39347	-1.59083	-0.900382	-1.7536	-1.46924
LAMC1|3915	5	-0.411224	0.14597	0.0573189	-0.14196	0.0488582	0.736115	0.565933	-0.353959	-0.0985332	-0.548519	-0.423237	-0.794792	-0.797594	-0.730718	-0.0412788	-0.334779	-0.778485	-0.94342	-0.407459	-0.460682	-0.348085	-1.11126	-0.845684	-0.528903	-0.97594	-0.669902	0.0165799	-1.26264	-1.03782	-0.542072	-0.946712	-0.243545	-0.565003	-0.787711	-0.35235	-0.844134	-0.758129	-0.488355	0.014579	0.0185274	0.0516177	-0.863189	-0.912977	-0.952631	-1.01106	-0.637906	-1.14208	-1.15341
LGALS3|3958	5	-0.342394	0.0535084	0.02898	0.0517681	0.494061	0.507664	0.251831	-0.0789012	0.13117	-1.09769	-0.380978	-0.655873	-0.893694	-0.570741	0.100309	-0.612045	-0.182125	-0.677757	-0.31497	-0.239753	-0.597979	-0.442602	-0.893082	-0.167379	-0.758319	-0.544204	-0.180171	0.243148	-0.485466	-0.634904	-0.756962	-0.748935	-0.30069	-0.613632	-0.274627	-0.843921	-0.583558	-1.27981	-0.580817	-0.379973	-0.353901	-0.159391	-0.78539	-0.932124	-0.624308	-0.243132	-0.73023	-0.724736
LRP1|4035	5	-0.47469	0.0321414	0.147852	-0.151852	0.150643	1.0957	0.627732	-0.256574	-0.140302	-1.03065	-0.477333	-0.74134	-0.935943	-1.08389	-1.17709	-0.463164	-0.688587	-1.17765	-0.460554	-0.601622	-0.849068	-1.03665	-1.15491	-0.459267	-1.14518	-0.743339	-0.395121	-0.99861	-1.18656	-0.729129	-0.922914	-1.1476	-0.991447	-1.09436	-0.503307	-1.0484	-1.0035	-0.965814	-0.329269	-0.159735	-0.391292	-0.799677	-0.958926	-1.04828	-0.905927	-0.553142	-1.06553	-1.38161
MYL9|10398	5	-0.388915	0.0442928	-0.0514873	0.0315712	0.770648	1.02929	0.123852	-0.159769	-0.0655212	-1.33397	-0.804319	-0.845124	-1.09622	-1.00337	-1.1031	-0.510876	-0.738181	-1.04489	-0.373195	-0.628927	-0.536561	-0.704019	-0.893485	-1.59686	-0.937243	-0.710036	-0.232945	-0.715771	-1.01903	-0.92026	-0.279327	-0.948475	-0.611877	-1.02537	-0.3884	-0.619968	-0.636999	-1.09353	-0.388365	-0.170736	-0.799615	-1.18607	-0.910786	-1.26592	-0.975379	-0.713101	-1.02415	-1.14435
PECAM1|5175	5	-0.422306	0.0320524	0.238134	-0.466566	0.244705	0.6567	0.391942	-0.227416	0.101518	-0.548763	-0.44014	-0.930454	-1.0669	-0.999098	-0.685306	-0.878155	-0.822667	-1.08577	-0.412113	-0.97358	-0.83631	-1.24103	-0.949352	-0.805207	-1.13711	-0.674195	-0.704401	-1.25942	-1.01658	-0.765958	-1.09828	-1.01746	-0.91434	-0.540863	-0.690971	-0.904253	-0.948489	-0.744496	-0.265773	-0.505568	-0.72586	-0.721158	-0.996125	-0.893788	-0.979028	-0.319023	-1.15769	-1.29119
PFKFB3|5209	5	-0.163536	-0.444756	-0.00433745	-0.186798	0.271732	0.908767	0.884753	-0.413533	0.12418	-0.976471	-0.616904	-0.701755	-0.981399	-0.495961	0.409726	-0.538343	-0.299479	-1.18892	-0.792004	-1.00555	-0.741782	-0.314777	-1.09288	0.493934	-0.542871	-0.701473	-0.800561	-1.00046	-1.10238	-0.415447	-1.32177	-0.595187	-0.9095	-1.01233	-0.455551	-1.24709	-0.9459	-1.24834	-0.761109	-0.370562	-0.793374	-1.25891	-0.774688	-1.1669	-1.06363	-1.45878	-0.930018	-1.00618
PIK3R1|5295	5	-0.2643	0.429777	-0.143363	0.129402	-0.0421285	0.810981	0.00862712	-0.181553	0.0875294	-0.834972	-0.560199	-0.614534	-0.756996	-0.60409	-0.182034	-0.645521	-0.756635	-1.04314	-0.422766	-0.667675	-0.970823	-0.666604	-1.34988	0.342839	-1.18292	-0.862617	-0.827973	-0.511366	-0.93413	-0.767608	-1.1048	-0.812232	-0.825828	-0.948147	-1.02278	-0.890254	-0.966607	-0.510469	-0.673214	-0.287785	-0.601206	-0.580448	-1.11299	-0.942908	-1.07353	-0.821695	-1.08264	-1.32084
PTRF|284119	5	-0.53825	-0.00252009	0.107042	-0.339175	0.566005	0.929672	0.221084	-0.215191	0.05992	-0.788586	-0.611472	-0.983455	-1.15853	-1.23524	-1.12718	-0.657792	-0.889741	-1.2038	-0.458095	-0.879318	-1.23148	-0.983359	-1.06398	-1.18896	-1.22366	-0.997658	-0.414839	-1.07678	-1.1432	-0.979764	-0.369413	-1.17418	-0.851983	-0.91666	-0.658399	-0.718423	-0.821392	-1.16684	-0.299087	-0.414892	-0.72588	-1.06853	-1.07598	-1.15464	-1.09739	-0.660516	-1.2749	-1.37689
SEPP1|6414	5	-0.442002	0.469936	-0.0472457	0.0777091	0.04991	0.64874	0.583069	-0.480186	-0.0420199	-0.81791	-0.670103	-1.15295	-1.09254	-0.671874	-0.0393971	-0.788598	-0.755667	-1.14133	-0.86962	-0.936722	-1.08834	-0.821551	-0.51469	-0.750565	-1.46498	0.0110372	-1.36659	-0.542286	-1.03864	-0.989417	-1.89086	-1.01959	-1.7075	-0.727434	-1.40875	-1.60585	-1.48234	-1.12395	-0.316984	-0.524825	-0.632046	-0.479771	-1.29155	-1.09325	-1.11104	-0.447898	-1.12842	-1.95841
SERPINF1|5176	5	-0.313874	-0.415105	0.13962	-0.392646	0.419215	0.482697	0.515913	-0.135187	-0.137673	-0.162962	-0.344973	-0.686336	-0.762356	-1.50198	-1.28865	-0.556516	-0.72128	-0.855106	-0.174672	-0.134933	-0.914248	-0.928925	-0.909222	-0.923225	-0.987668	-0.614816	0.0450089	-0.578918	-0.979699	-0.5679	-0.505686	-0.86124	-0.979127	-0.582582	-0.51074	-0.666417	-0.811787	-0.808955	-0.459312	-0.0590557	-0.449351	-0.881238	-0.630031	-0.89622	-0.647803	-0.218353	-1.00793	-0.888849
SERPING1|710	5	-0.490367	0.0578358	0.156188	-0.0203872	0.440127	0.81031	0.254478	-0.20454	0.0686509	-1.0723	-0.670057	-0.888675	-1.04484	-0.871735	-1.10871	-0.653917	-0.561235	-0.971467	-0.496501	-0.468051	-0.708302	-0.769486	-1.17487	-1.16211	-1.11989	-0.595829	-0.172876	-0.774642	-1.13897	-0.771016	-0.755578	-1.0541	-0.772195	-0.464414	-0.39599	-0.839846	-0.526494	-0.974881	-0.26733	-0.0537773	-0.603544	-0.915911	-0.949906	-0.953607	-0.986152	-0.297148	-1.1186	-0.933756
SPARCL1|8404	5	-0.546555	0.276714	0.0742636	-0.0348736	0.328917	0.694727	0.271112	-0.369109	-0.0451766	-0.65002	-0.815298	-1.07217	-1.41783	-1.08959	-0.637266	-0.659338	-0.869161	-1.28582	-0.596627	-1.57151	-1.13583	-1.33721	-0.970783	-1.03458	-1.49107	-1.19895	-0.847223	-1.23366	-1.28557	-1.06406	-1.48676	-1.51418	-1.18239	-0.797807	-1.38577	-1.29465	-1.39662	-1.13255	-0.820879	-0.716668	-0.671559	-1.01315	-1.36095	-1.25917	-1.53456	-0.683025	-1.3879	-1.73808
SPTBN1|6711	5	-0.443049	0.181591	-0.0196032	-0.181583	0.0905794	1.04554	0.57234	-0.381101	-0.106955	-0.757762	-0.824018	-1.07868	-1.17859	-0.891184	-0.345662	-0.910851	-1.08555	-1.31775	-0.834222	-1.15578	-0.85048	-1.08567	-1.03326	0.12089	-1.22147	-0.550264	-0.841768	-1.11273	-1.17356	-1.03465	-1.03762	-0.91266	-1.14998	-0.894511	-0.254886	-1.09795	-1.13355	-0.741567	-0.01425	-0.609748	-0.325234	-0.764075	-1.42872	-0.987017	-1.35177	-0.872329	-1.43848	-1.27681
TAGLN|6876	5	-0.56283	0.186963	-0.0453897	0.111457	1.10262	1.47395	-0.562221	-0.149269	0.000294358	-1.55557	-0.786559	-1.01774	-1.15088	-1.15307	-0.945143	-0.393511	-0.796193	-1.1083	-0.33437	-0.961147	-0.993155	-0.758409	-1.00408	-1.30778	-1.23173	-0.500403	-0.13173	-0.894371	-1.07787	-1.05259	-0.536796	-1.07955	-0.527101	-1.13371	-0.412015	-0.531739	-0.458689	-0.901799	-0.0804807	0.187847	-0.524944	-1.16648	-0.966862	-1.35409	-1.05765	-0.592215	-1.20524	-1.25935
TIMP2|7077	5	-0.450251	0.188026	0.0701474	0.00392499	0.177643	0.706779	0.34042	-0.195627	0.0196177	-0.86068	-0.43056	-0.639989	-0.818889	-0.821759	-0.666061	-0.216752	-0.403951	-0.990119	-0.184693	-0.236128	-0.581342	-0.698455	-0.693186	-0.477691	-0.991284	-0.39326	0.0462184	-0.371214	-0.835833	-0.577118	-0.498488	-0.447463	-0.818054	-0.83238	-0.266975	-0.756491	-0.50412	-0.59622	0.353959	0.129958	-0.199186	-0.845874	-0.678365	-0.83084	-0.702662	-0.398684	-0.864424	-1.17328
TNS1|7145	5	-0.369442	-0.107943	0.0474827	-0.404952	0.226921	1.02981	0.778765	-0.445018	-0.0246273	-0.730999	-0.85466	-1.26567	-1.37724	-1.38221	-1.0149	-0.991412	-1.1951	-1.49083	-0.839231	-1.52116	-1.56626	-1.2811	-1.40513	-0.89307	-1.47404	-1.06524	-1.19779	-1.97479	-1.55875	-1.21183	-1.65703	-1.29134	-1.4991	-1.1293	-1.19241	-1.54411	-1.34849	-1.58593	-0.764152	-0.579427	-0.825204	-1.32071	-1.48517	-1.49612	-1.46021	-1.16661	-1.53505	-1.80793
VWF|7450	5	-0.530324	-0.230182	0.320319	-0.62762	0.337682	0.847201	0.695498	-0.319702	0.104491	-0.597363	-0.536343	-0.96963	-1.16679	-0.861195	-1.04457	-0.936074	-0.955924	-1.29758	-0.607201	-1.00984	-1.06645	-1.29247	-1.06651	-0.856716	-1.20286	-0.884494	-1.05385	-1.5909	-1.02604	-0.987624	-1.39388	-0.969505	-0.862364	-0.654881	-0.827384	-0.924738	-1.21966	-1.10854	-0.479009	-0.478697	-0.768243	-0.758424	-1.13945	-0.977975	-1.19143	-0.324659	-1.28605	-1.63273
XIST|7503	5	-0.142667	0.781021	-0.292466	0.50742	-0.553302	1.10974	0.355159	-0.493071	-0.3517	-0.920131	-0.722982	-0.662668	-0.964073	-0.301098	-0.639422	0.167613	-0.307676	-0.716254	-0.63949	-1.03212	-0.374997	-0.271515	-1.91739	0.867726	-1.17852	0.173905	-0.766867	-0.034964	-0.878378	-0.391447	-0.942253	-1.47215	-1.7451	-0.635752	-0.970989	-0.913569	-1.41306	0.412959	-0.178264	-0.550912	0.133332	-0.279338	-0.967117	-0.742671	-1.21668	-1.11839	-0.907304	-1.04655
A2M|2	6	-0.686217	0.241681	0.00606551	0.0045653	0.438544	0.978282	0.316802	-0.374999	-0.155935	-0.768789	-0.709543	-1.1088	-1.38467	-1.08061	-0.577544	-0.718139	-0.769499	-1.41941	-0.672588	-1.28378	-0.916466	-1.3666	-0.959627	-0.436572	-1.49711	-0.542768	-0.687302	-1.34487	-1.3714	-0.943425	-0.0734116	-0.950915	-0.860544	-0.846029	-0.739646	-0.597887	-1.14848	-0.314783	-0.170306	0.363807	-0.703684	-0.716354	-1.34602	-1.21256	-1.41672	-0.39711	-1.44449	-1.58344
AHNAK|79026	6	-0.77154	0.591388	-0.26247	-0.107154	0.137277	1.568	0.461933	-0.534086	-0.344181	-0.73917	-0.921026	-1.2137	-1.35679	-1.09025	0.0129828	-0.415676	-0.921698	-1.65739	-1.07782	-1.04863	-0.972216	-1.15668	-0.554223	0.276314	-1.64505	-0.501751	-0.507361	-1.0543	-1.1922	-1.23006	-1.92578	-1.07944	-1.72273	-1.19889	-0.487559	-1.64029	-1.42381	-0.753617	-0.263924	-0.939883	-0.54021	-0.659478	-1.47694	-1.52787	-1.41129	-1.09527	-1.50403	-1.94774
CSDE1|7812	6	-0.615413	0.330221	-0.306397	-0.0800445	0.0567757	0.921093	0.277928	-0.458642	-0.195392	0.0698726	-0.74495	-1.02516	-1.1674	-0.850626	0.0951663	-0.408734	-0.693888	-1.08749	-0.753298	-0.940195	-0.640773	-0.715532	-0.516368	0.360077	-1.01981	-0.472632	-0.430925	-0.690147	-1.15215	-0.89124	-0.623344	-0.145339	-0.526992	-0.695912	-0.355873	-1.00575	-0.781363	0.23911	-0.19659	-0.353246	-0.135635	-0.297988	-1.05411	-1.13863	-1.00903	-0.378787	-1.19824	-1.1657
EEF1A1|1915	6	-1.0567	0.847824	-0.425412	0.219923	0.672908	1.87138	0.348172	-0.638631	-0.265043	-1.57442	-1.05603	-1.28483	-1.82149	-0.848088	0.422767	-0.896466	-0.94935	-1.60539	-1.10042	-0.883374	-0.631888	-0.989901	-0.762772	0.521177	-1.46892	-0.166108	-0.512708	-0.346299	-1.17917	-1.39023	-0.534606	-0.325431	-0.964583	-0.875524	-0.372908	-1.19905	-1.57332	0.0201918	-0.0610748	-0.572413	0.0223299	-0.591286	-1.76192	-1.50507	-1.81057	-0.358871	-1.75399	-1.92712
EEF2|1938	6	-0.868404	0.477149	-0.356015	0.123557	0.454516	1.27509	0.134767	-0.403628	-0.358645	-0.478385	-0.82341	-0.917935	-1.22352	-0.436758	-0.0184	-0.658296	-0.592309	-1.16561	-0.793216	-0.639027	-0.790274	-0.652638	-0.620831	0.546813	-1.00372	-0.361878	-0.420787	-0.734229	-0.848177	-0.873678	-0.383909	-0.586261	-0.903427	-0.682779	-0.596043	-0.941115	-1.17288	-0.519821	-0.258268	-0.712946	0.00310796	-0.497207	-1.23587	-1.11586	-1.23693	-0.385731	-1.31926	-1.52861
EIF4B|1975	6	-0.632206	0.551353	-0.274274	0.0990835	0.176962	0.852581	0.226975	-0.445032	-0.21415	-0.341293	-0.7455	-0.857914	-0.985069	-0.534374	-0.0744342	-0.443169	-0.616321	-1.00842	-0.70739	-0.696367	-0.64402	-0.783922	-0.520503	0.185363	-0.987193	-0.243345	-0.625785	-0.391301	-0.777407	-0.746099	-0.781735	-0.164598	-1.05276	-0.758916	-0.570377	-0.957855	-1.21154	-0.18474	-0.227737	-0.754737	-0.04484	-0.414623	-0.955335	-1.08295	-1.07007	-0.667683	-0.988804	-1.31089
ITM2B|9445	6	-0.489665	0.349369	-0.0773963	-0.0635239	0.219946	0.77635	0.367801	-0.360685	0.0360205	-0.758216	-0.4329	-0.987336	-0.947564	-0.415114	0.206494	-0.523942	-0.513882	-0.914255	-0.544911	-0.352007	-0.597736	-0.319174	-0.514767	0.146287	-1.13871	-0.122712	-0.387035	-0.262192	-0.75467	-0.620345	-0.632571	-0.853465	-0.841319	-0.573429	-0.315994	-0.951438	-0.907451	-0.4221	-0.264626	-0.288506	-0.0746473	-0.549771	-0.661145	-1.02229	-0.976509	-0.224371	-1.06733	-1.05948
MGP|4256	6	-0.597917	0.692734	-0.279367	0.152422	0.878432	1.74402	-0.806386	-0.111159	0.232233	-1.90501	-0.964781	-0.624995	-1.17362	0.554956	1.2051	-0.779745	-1.02791	-1.16328	-1.08515	-1.44958	-0.83541	-0.7015	-1.75131	0.425129	-1.89017	-0.983249	-1.23022	1.32797	-1.27977	-1.6608	-0.657954	-2.27805	-0.141782	-0.985127	0.512157	-0.903271	-1.06694	-0.476352	-0.836957	-0.0226961	-0.830605	-2.14871	-1.53038	-2.32677	-1.79316	-1.29397	-1.64539	-1.30884
NACA|4666	6	-0.667986	0.488332	-0.30082	0.14412	0.368647	0.946303	-0.00273785	-0.325511	-0.201334	-0.449013	-0.841195	-0.897074	-1.01312	-0.438569	-0.0700312	-0.538189	-0.465973	-0.971669	-0.627977	-0.363778	-0.243983	-0.538008	-0.604661	0.262861	-0.891805	-0.158591	-0.316087	0.261819	-0.791867	-0.723048	-0.185782	-0.471448	-0.567617	-0.60418	-0.510118	-0.891632	-0.93959	-0.20747	-0.294475	-0.552062	0.0503169	-0.481967	-0.931182	-0.972394	-1.04224	-0.191307	-1.00359	-1.00515
NCRNA00188|125144	6	-0.455426	0.468124	-0.212532	0.230315	0.269632	0.678806	0.421472	-0.381253	-0.0659317	-0.953207	-0.608789	-0.686811	-1.01969	-0.31672	0.104873	-0.707943	-0.584266	-0.856186	-0.607132	-0.40681	-0.790173	-0.987551	-0.533205	0.041216	-0.826246	-0.299989	-1.32912	-0.353928	-0.576841	-0.641723	-0.0240439	-0.0118508	-0.776134	-0.416042	-0.37093	-0.727252	-0.907161	-0.238118	-0.213552	-0.718519	-0.0196637	-0.629195	-0.974294	-1.00451	-1.22434	-0.543262	-0.96398	-1.14063
NEAT1|283131	6	-0.475603	-0.0549692	-0.318138	-0.0928346	0.174426	1.09817	0.558856	-0.282186	-0.0789509	-0.52877	-0.823363	-0.257226	-1.12686	-0.120782	-0.639487	-0.380927	-1.02605	-0.799667	-0.694044	-0.512818	-0.36556	0.206412	-0.441042	0.867164	-0.789924	0.015701	-0.533784	0.445304	-0.731427	-0.68321	-1.71065	-0.904034	-0.606428	-0.631455	-0.207316	-0.82936	-1.03706	-0.46058	-0.540652	-0.665679	-0.586986	-0.37091	-0.679013	-1.06608	-0.967349	-1.07317	-0.619929	-1.28793
RPL10A|4736	6	-0.602316	0.491601	-0.35789	0.275153	0.516404	1.03688	-0.133532	-0.249436	-0.174731	-0.802136	-0.712349	-0.839732	-1.13887	-0.482314	-0.106369	-0.577316	-0.594149	-0.891665	-0.64088	-0.591206	-0.46778	-0.702487	-0.549184	-0.0103033	-0.8886	-0.174256	-0.258615	-0.186083	-0.761263	-0.769852	-0.255667	-0.379839	-0.547487	-0.552538	-0.269285	-0.71983	-0.945351	-0.124317	-0.150038	-0.499565	-0.149116	-0.466733	-1.05797	-0.991752	-1.03268	-0.221459	-0.911588	-1.04904
RPL10|6134	6	-0.720748	0.432014	-0.35416	0.242814	0.447103	1.16449	0.0648468	-0.36773	-0.25767	-0.65096	-0.793313	-0.859398	-1.26321	-0.520921	0.21346	-0.584997	-0.607098	-1.07183	-0.585599	-0.45952	-0.791301	-0.558963	-0.724058	0.191961	-0.800048	-0.0286397	-0.366796	-0.0183936	-0.798838	-0.893034	-0.304914	-0.674225	-0.441848	-0.424129	-0.364187	-0.734779	-0.961151	0.00630579	-0.0365359	-0.524417	-0.14913	-0.442673	-1.07526	-1.10522	-1.09462	-0.137408	-1.08219	-1.22029
RPL11|6135	6	-0.703435	0.453239	-0.280975	0.183452	0.697364	1.03082	0.0501831	-0.303256	-0.18127	-0.946123	-0.824637	-0.988871	-1.20686	-0.757797	-0.0214645	-0.794521	-0.744693	-1.01356	-0.736534	-0.590744	-0.668591	-0.614018	-0.792262	-0.0833955	-0.933149	-0.345929	-0.46496	-0.0718921	-1.06125	-0.90295	-0.0397675	-0.220063	-0.425684	-0.551748	-0.664295	-0.828722	-0.966906	-0.261617	-0.32615	-0.549371	-0.393997	-0.633903	-1.14708	-0.964308	-1.27341	-0.136884	-1.16665	-1.16016
RPL15|6138	6	-0.639147	0.514225	-0.316769	0.228487	0.435719	1.04017	0.067415	-0.365768	-0.141102	-0.823235	-0.73771	-0.878002	-1.19873	-0.461236	-0.0131251	-0.563252	-0.53336	-0.978919	-0.722264	-0.432457	-0.741757	-0.654685	-0.40449	0.244537	-1.01607	-0.326745	-0.489	0.0336463	-0.944087	-0.845042	-0.403226	-0.382542	-0.644244	-0.611212	-0.428105	-0.907079	-1.04053	0.00872926	-0.382411	-0.448809	-0.110064	-0.490416	-1.03283	-1.14792	-1.15809	-0.199509	-1.06842	-1.26978
RPL17|6139	6	-0.557216	0.504783	-0.323835	0.333979	0.480804	0.956616	-0.0309977	-0.235734	-0.153358	-0.975042	-0.687646	-0.880558	-1.05189	-0.645642	-0.0628922	-0.544516	-0.670617	-0.846168	-0.767901	-0.358376	-0.472066	-0.587845	-0.492527	-0.11402	-0.676528	-0.279227	-0.301897	-0.196612	-0.78181	-0.784093	0.0203568	-0.240867	-0.341163	-0.48348	-0.598534	-0.392184	-0.791822	0.252071	-0.304345	-0.587413	-0.234415	-0.68254	-0.991006	-0.884976	-1.14064	-0.265693	-1.03479	-1.1242
RPL21|6144	6	-0.679081	0.470698	-0.271626	0.160159	0.51285	0.880848	0.105539	-0.342636	-0.1236	-0.713152	-0.821194	-1.05646	-1.2196	-0.733777	-0.204035	-0.688289	-0.681988	-1.13506	-0.817207	-0.768203	-0.493389	-0.808509	-0.841001	-0.183493	-1.15314	-0.346117	-0.702473	-0.498833	-1.08509	-0.976307	-0.65292	-0.595519	-0.887236	-0.613719	-0.208635	-0.834267	-1.00864	-0.351123	-0.270027	-0.651811	-0.399601	-0.769967	-0.835115	-1.19627	-1.3062	-0.40811	-1.19371	-1.05413
RPL22|6146	6	-0.568345	0.48185	-0.283746	0.10575	0.41947	0.883937	0.0646407	-0.314401	-0.127883	-0.661272	-0.748291	-0.879382	-1.08189	-0.792381	-0.101462	-0.531368	-0.601834	-0.894087	-0.676209	-0.654901	-0.591494	-0.583017	-0.482055	-0.026731	-0.930389	-0.220235	-0.499952	-0.175916	-0.954227	-0.823147	0.115186	-0.352553	-0.359135	-0.547739	-0.23917	-0.711465	-0.898511	-0.14838	-0.386736	-0.487827	-0.321826	-0.530989	-0.99953	-0.853193	-1.11159	-0.0722471	-1.02762	-1.05919
RPL23|9349	6	-0.622131	0.405157	-0.272104	0.129552	0.493771	0.891499	0.189826	-0.326926	-0.168266	-0.720378	-0.768144	-0.800435	-1.1453	-0.440909	-0.166553	-0.531834	-0.566653	-0.913969	-0.649973	-0.395086	-0.548055	-0.865132	-0.37128	0.0345962	-0.824681	-0.276926	0.261223	0.247813	-0.81388	-0.806113	-0.109081	-0.159655	-0.618704	-0.449024	-0.748549	-0.802899	-0.930785	-0.273149	-0.281619	-0.58773	-0.111494	-0.485839	-1.05032	-0.919194	-1.21089	0.0570607	-0.830502	-1.08858
RPL26|6154	6	-0.683601	0.489748	-0.309164	0.202444	0.650448	0.926849	0.00576154	-0.309067	-0.184239	-0.789179	-0.818696	-0.892957	-1.22621	-0.503578	0.0121929	-0.798685	-0.582218	-1.04294	-0.752742	-0.408889	-0.655162	-0.996843	-0.631855	0.0983527	-0.963788	-0.278789	-0.500556	-0.11457	-0.840516	-0.940996	-0.462185	-0.495584	-0.716322	-0.55716	-0.563581	-0.891034	-0.988394	-0.345718	-0.335106	-0.617305	-0.394383	-0.791279	-1.0932	-1.2049	-1.32432	-0.37969	-1.18352	-1.27244
RPL31|6160	6	-0.575695	0.44235	-0.309717	0.266067	0.474552	0.924305	-0.0158911	-0.286595	-0.168205	-0.75117	-0.644756	-0.903565	-1.12962	-0.527542	0.0874034	-0.646571	-0.730531	-0.834226	-0.656691	-0.441969	-0.382306	-0.549427	-0.520665	0.0464056	-0.676973	-0.218071	-0.396995	-0.0902566	-0.864985	-0.770332	0.0890873	-0.338335	-0.509606	-0.456305	-0.425074	-0.815509	-0.85511	-0.0123673	-0.17855	-0.462028	-0.26312	-0.588747	-0.935801	-1.03456	-1.05058	-0.148496	-1.0195	-1.0608
RPL32|6161	6	-0.66489	0.418655	-0.337836	0.279502	0.489762	0.997884	0.0303179	-0.334077	-0.227904	-0.651413	-0.836961	-0.910307	-1.1965	-0.510182	-0.190295	-0.723754	-0.709417	-0.980044	-0.757264	-0.334409	-0.754035	-0.609813	-0.584085	-0.0164905	-0.933222	-0.331419	-0.269085	0.159303	-0.858062	-0.923018	-0.346838	-0.306474	-0.573333	-0.444548	-0.459872	-0.851483	-0.903869	0.0767906	-0.409829	-0.449029	-0.400774	-0.584311	-1.00286	-0.830428	-1.16166	-0.161584	-1.05063	-1.11514
RPL34|6164	6	-0.529717	0.490312	-0.278263	0.216232	0.449681	0.803039	0.00990686	-0.250026	-0.0925657	-0.818599	-0.683183	-0.844374	-1.13466	-0.580306	-0.0759025	-0.638985	-0.848877	-0.857459	-0.681966	-0.587651	-0.641039	-0.617992	-0.512978	-0.176404	-0.888413	-0.22907	-0.423913	-0.137854	-0.940365	-0.856547	0.234299	-0.348944	-0.571581	-0.433185	-0.300088	-0.852765	-1.02805	-0.277799	-0.400747	-0.638941	-0.362057	-0.770007	-1.00612	-1.07004	-1.04681	-0.30533	-1.02808	-0.997086
RPL37|6167	6	-0.579265	0.435752	-0.29639	0.272451	0.448961	0.89339	-0.0287843	-0.260663	-0.181845	-0.703608	-0.773645	-0.802595	-1.00958	-0.389928	-0.228341	-0.653327	-0.666225	-0.86599	-0.654566	-0.297723	-0.439267	-0.585634	-0.685094	-0.0872287	-0.833363	-0.175334	-0.238743	0.191339	-0.7718	-0.796696	-0.222776	0.0167435	-0.37981	-0.268565	-0.466987	-0.740802	-0.985181	0.130506	-0.0963231	-0.319402	-0.382774	-0.436303	-0.969979	-0.758594	-1.13501	0.0809479	-0.942572	-0.828772
RPL3|6122	6	-0.76392	0.729601	-0.321751	0.312431	0.644476	1.50452	-0.10989	-0.290942	-0.180478	-1.52405	-0.774738	-0.947497	-1.35827	-0.584151	0.0942277	-0.618974	-0.7105	-1.03626	-0.753725	-0.580964	-0.576736	-0.872145	-0.551008	0.118174	-0.891922	-0.210141	-0.293699	-0.0801721	-1.00607	-0.978767	-0.0740366	-0.249538	-0.657881	-0.632263	-0.433207	-0.857225	-1.17867	-0.215777	-0.0537252	-0.598418	0.00769099	-0.45956	-1.2392	-1.0775	-1.28817	-0.246865	-1.17088	-1.28892
RPL4|6124	6	-0.759467	0.530862	-0.341534	0.196816	0.427121	1.17203	0.121969	-0.422213	-0.253432	-0.672148	-0.93147	-1.09445	-1.37769	-0.880748	-0.212937	-0.723125	-0.710943	-1.12892	-0.872598	-0.775497	-0.531797	-0.870221	-0.97286	-0.0334209	-1.19123	-0.205786	-0.243642	-0.524763	-1.21591	-0.975782	-0.0996097	-0.260032	-0.677602	-0.686016	-0.215685	-0.679011	-1.11637	-0.193567	-0.102263	-0.634975	-0.128366	-0.498468	-1.29278	-1.33166	-1.33434	-0.410234	-1.32193	-1.39211
RPL6|6128	6	-0.663649	0.47073	-0.327042	0.22592	0.4622	1.02691	0.0799101	-0.326172	-0.201357	-0.747449	-0.813086	-0.915714	-1.11559	-0.417912	-0.209385	-0.564974	-0.46827	-0.948458	-0.671391	-0.499343	-0.357528	-0.623887	-0.68431	0.0805042	-0.905401	-0.171678	-0.316775	0.15225	-1.08826	-0.778059	0.0907105	-0.262221	-0.608267	-0.580171	-0.56373	-0.808613	-0.920689	0.190548	-0.188559	-0.587357	-0.114812	-0.406467	-0.985136	-1.09674	-1.07014	-0.0575734	-0.989719	-1.22442
RPL7|6129	6	-0.722271	0.569554	-0.338731	0.159148	0.456199	1.21636	0.11143	-0.453496	-0.214669	-0.783525	-0.94047	-0.985722	-1.42273	-0.508875	-0.00610002	-0.673248	-0.642617	-1.14895	-0.85511	-0.704635	-0.544409	-0.945816	-0.39731	-0.210553	-0.872135	0.0954119	-0.372512	-0.0209033	-0.930995	-1.1076	-0.462136	0.239492	-0.557077	-0.724698	-0.165662	-0.801471	-1.01224	0.0255428	-0.08385	-0.492928	-0.267797	-0.622498	-1.06803	-1.21498	-1.1113	-0.293677	-0.874422	-1.21638
RPL9|6133	6	-0.751513	0.469785	-0.314186	0.168246	0.661924	1.04723	0.174433	-0.399263	-0.149396	-0.907257	-0.847514	-1.05197	-1.39949	-0.667338	0.0216636	-0.73359	-0.734218	-1.10132	-0.816287	-0.734321	-0.649818	-0.841343	-0.48606	-0.153361	-1.08532	-0.392278	-0.55698	-0.210126	-1.17554	-1.05651	-0.356774	-0.571155	-0.721144	-0.776344	-0.716773	-0.963214	-1.13369	-0.283221	-0.385533	-0.685765	-0.349736	-0.860972	-1.19146	-1.27853	-1.30641	-0.288976	-1.2262	-1.43964
RPS14|6208	6	-0.588078	0.408393	-0.295848	0.257495	0.45963	0.871998	-0.0440676	-0.239235	-0.178377	-0.651911	-0.642758	-0.735454	-0.971102	-0.468221	0.0572288	-0.511503	-0.642505	-0.815415	-0.580158	-0.346306	-0.342867	-0.516538	-0.424441	0.130821	-0.767997	-0.257542	-0.282467	0.253288	-0.634598	-0.723429	-0.263281	-0.444535	-0.528533	-0.438312	-0.607394	-0.699124	-1.00851	-0.226672	-0.275272	-0.539445	-0.286781	-0.406931	-0.881293	-0.862202	-1.04582	-0.0224682	-0.869027	-1.00069
RPS17|6218	6	-0.607831	0.433572	-0.319887	0.205747	0.636072	0.976582	0.0141867	-0.261616	-0.161879	-0.914947	-0.746994	-0.864406	-1.15079	-0.702505	-0.242056	-0.646342	-0.513176	-0.88254	-0.736177	-0.482843	-0.461223	-0.721168	-0.726845	0.0703812	-0.914099	-0.342528	-0.210858	-0.324694	-0.995723	-0.819709	-0.208623	-0.504728	-0.25291	-0.466707	-0.185838	-0.482671	-0.808755	-0.213035	-0.0817151	-0.475209	-0.26212	-0.447079	-0.979554	-1.02051	-1.07949	-0.270113	-0.999132	-1.01351
RPS20|6224	6	-0.641332	0.234639	-0.201541	0.0810348	0.651637	0.859057	0.278384	-0.379014	-0.13567	-0.747195	-0.827036	-0.882393	-1.27497	-0.540574	-0.333211	-0.836385	-0.585577	-1.05624	-0.773736	-0.498803	-0.447936	-0.717593	-0.555278	-0.394057	-0.796789	-0.246071	-0.0924657	0.189619	-0.904683	-0.929101	0.487537	0.0790246	-0.483907	-0.522122	-0.724401	-0.602105	-0.806319	0.0973884	-0.191773	-0.579933	-0.458145	-0.625656	-0.950514	-0.929046	-1.08954	0.0605749	-0.74721	-1.14566
RPS23|6228	6	-0.65426	0.476354	-0.303468	0.161977	0.425895	0.779476	0.0583466	-0.288014	-0.13456	-0.521746	-0.821267	-0.814717	-1.01687	-0.446848	-0.141665	-0.665313	-0.640177	-0.931418	-0.638287	-0.415674	-0.416438	-0.768705	-0.421064	0.021572	-0.882915	-0.241679	-0.372707	0.154221	-0.695826	-0.845077	-0.0543694	-0.526673	-0.56044	-0.432011	-0.514302	-0.66735	-0.998813	-0.0330063	-0.245419	-0.578207	-0.287487	-0.473264	-1.03682	-1.10909	-1.09094	-0.164193	-0.936894	-1.22557
RPS25|6230	6	-0.662035	0.357726	-0.311438	0.108152	0.643373	0.857333	0.0348772	-0.31093	-0.171781	-0.545278	-0.841351	-1.04973	-1.19131	-0.610261	-0.148563	-0.845832	-0.51885	-1.02016	-0.889028	-0.384563	-0.503625	-0.542704	-0.845989	-0.437475	-1.09081	-0.384575	-0.413622	-0.148241	-0.796097	-0.9264	-0.400278	-0.457018	-0.65783	-0.531353	-0.64706	-0.599469	-0.877299	0.138144	-0.399339	-0.534841	-0.713459	-0.502071	-1.14859	-1.13692	-1.14588	-0.142705	-1.06234	-1.18473
RPS27A|6233	6	-0.606314	0.527545	-0.27557	0.238127	0.509297	0.907908	0.0202317	-0.308186	-0.107116	-0.905922	-0.790181	-0.978192	-1.20423	-0.614273	-0.131399	-0.735778	-0.762533	-0.963809	-0.722008	-0.691608	-0.350417	-0.679929	-0.652088	-0.0727868	-0.855722	-0.210251	-0.451097	-0.394817	-1.08631	-0.911586	-0.129368	-0.233576	-0.481288	-0.481128	-0.0900436	-0.771645	-0.948452	0.241967	-0.0795065	-0.597202	-0.285051	-0.578298	-1.04326	-1.04637	-1.04334	-0.0998114	-1.13579	-1.00752
RPS3A|6189	6	-0.755554	0.565729	-0.372082	0.182819	0.656328	1.17714	0.0527292	-0.448261	-0.189129	-0.869715	-0.803733	-1.04531	-1.42575	-0.651685	0.121809	-0.64739	-0.714897	-1.13613	-0.861954	-0.817833	-0.610216	-0.886911	-0.409708	-0.127083	-1.1474	-0.208811	-0.279496	-0.340176	-1.19083	-1.10867	-0.130078	-0.169194	-0.786612	-0.662251	-0.0861531	-0.920781	-1.18459	-0.201467	-0.0386663	-0.481127	-0.201639	-0.803976	-1.25741	-1.31138	-1.32399	-0.109146	-1.2381	-1.50852
RPS4X|6191	6	-0.729614	0.636286	-0.404069	0.242341	0.654223	1.1848	-0.0223434	-0.390344	-0.202119	-0.969159	-0.839703	-0.963129	-1.32781	-0.474437	0.118533	-0.575438	-0.585828	-1.05716	-0.743374	-0.370619	-0.516665	-0.943559	-0.780859	0.285871	-0.890413	-0.0901666	-0.269166	0.180436	-0.833432	-0.963168	-0.111441	-0.613669	-0.631883	-0.520015	-0.550911	-0.66949	-1.14864	0.189478	-0.310577	-0.596088	-0.0900016	-0.488265	-1.19468	-1.11309	-1.28159	-0.21995	-1.17309	-1.35652
RPS6|6194	6	-0.7251	0.647858	-0.395897	0.267334	0.555408	1.22277	0.0299607	-0.386956	-0.20477	-1.01061	-0.900017	-1.14708	-1.33453	-0.560574	-0.0404961	-0.729996	-0.865096	-1.13322	-0.909772	-0.482119	-0.505249	-0.791276	-0.733589	-0.0754795	-1.02891	-0.316874	-0.390073	-0.223696	-0.980474	-0.981392	0.264853	-0.291296	-0.445268	-0.564778	-0.633096	-0.931	-1.17413	-0.257003	-0.300003	-0.626065	-0.278434	-0.575609	-1.3147	-1.17785	-1.43625	-0.281349	-1.23721	-1.31213
RTN4|57142	6	-0.415156	0.0559512	-0.0942794	-0.268357	0.116763	0.606692	0.501087	-0.363856	-0.156549	0.0177046	-0.502441	-0.613384	-0.938736	-0.738902	0.536926	-0.30567	-0.50506	-0.918834	-0.492264	-0.308865	-0.448331	-0.511392	-0.786288	0.797487	-0.787961	-0.0747354	-0.219671	-0.106136	-0.879437	-0.581995	-0.480939	-0.467362	-0.541794	-0.786694	-0.168772	-0.906274	-0.840075	-0.333447	-0.101298	-0.348785	-0.2176	-0.275117	-0.83644	-0.790638	-0.994245	-0.524346	-0.975204	-0.957757
TIMP3|7078	6	-0.600907	0.132376	0.0396288	-0.163592	0.326619	1.26148	0.511614	-0.385392	-0.06985	-1.05197	-0.781994	-0.877995	-1.16811	-0.953155	-0.442669	-0.570477	-0.625246	-1.33718	-0.334556	-0.539342	-0.344932	-0.845547	-0.854058	-0.257442	-1.23087	-0.184982	-0.428708	-0.328133	-1.11728	-0.786471	-0.797959	-1.26729	-1.14767	-1.12598	-0.668869	-1.32326	-1.03127	-1.22599	-0.724884	-0.393648	-0.265161	-0.987147	-0.830828	-1.40114	-1.00108	-0.531943	-1.10915	-1.60461
TLN1|7094	6	-0.417005	0.109491	-0.023112	-0.11218	0.188224	0.935073	0.302155	-0.270625	-0.0992935	-0.612729	-0.563373	-0.731599	-0.865858	-0.570778	-0.0735549	-0.403406	-0.668318	-0.927405	-0.554022	-0.554102	-0.529478	-0.591334	-0.74496	0.0295176	-0.909086	-0.320029	-0.313392	-0.809975	-0.75317	-0.594756	-0.562512	-0.301456	-0.398647	-0.519825	0.178533	-0.691682	-0.691166	-0.631148	0.133006	-0.195829	-0.0267495	-0.340528	-0.881039	-0.828287	-0.87929	-0.370821	-0.900103	-1.01176
TPT1|7178	6	-0.941438	0.48091	-0.37268	-0.120445	0.562238	1.17607	0.212102	-0.587917	-0.264928	-0.143909	-0.890408	-1.28561	-1.48391	-0.673986	0.236799	-0.93597	-0.679613	-1.27258	-0.852324	-0.59598	-0.843339	-0.962152	-0.894063	-0.0176091	-1.42754	-0.372724	-0.473354	-0.26742	-1.02411	-0.978798	-0.239452	-0.899563	-0.749347	-0.822083	-0.406847	-1.1114	-1.3379	-0.264817	-0.296649	-0.593664	-0.295927	-0.767236	-1.28793	-1.50836	-1.5033	-0.274464	-1.56455	-1.645
TXNIP|10628	6	-0.739046	0.219724	-0.231347	-0.203315	0.20738	1.13568	0.492163	-0.579622	-0.125184	-0.176437	-1.05517	-1.15299	-1.45019	-1.41876	-1.35816	-0.968764	-1.35798	-1.40793	-1.05359	-1.16923	-1.15447	-1.14271	-1.07459	-0.831613	-1.84362	-0.87094	-1.24146	-1.39588	-1.15916	-1.34052	-1.54301	-1.43813	-1.02892	-0.868992	-1.55475	-1.53708	-1.48853	-1.28481	-0.435002	-0.809279	-0.789315	-1.04886	-1.49183	-1.40708	-1.64329	-0.839528	-1.69628	-2.01238
VIM|7431	6	-0.671137	0.117398	-0.0413688	-0.264325	0.479001	1.30672	0.662829	-0.428623	-0.046309	-1.11418	-0.781778	-1.25551	-1.38775	-1.27342	-0.83824	-0.860516	-0.844054	-1.49772	-0.551341	-0.687196	-1.11527	-0.413542	-1.07457	-0.725779	-1.48371	-0.633083	-0.210029	-0.643457	-1.38311	-1.02669	-0.316036	-0.878369	-0.707976	-0.570669	-0.574819	-0.882297	-0.81996	-0.690272	0.0284616	-0.26073	-0.369043	-1.08839	-1.25357	-1.28363	-1.31479	-0.453706	-1.48868	-1.62723
[truncated: 2 more columns]

## Sheet: S2_Breast_cancer_sample_2
Gene	Pattern #	Normal	Normal	Normal	Normal	Normal	Normal	Normal	Normal	Normal	Normal	Luminal-A	Luminal-A	Luminal-A	Luminal-A	Luminal-A	Luminal-A	Luminal-A	Luminal-A	Luminal-A	Luminal-A	Luminal-B	Luminal-B	Luminal-B	Luminal-B	Luminal-B	Luminal-B	Luminal-B	Luminal-B	Luminal-B	Luminal-B	Basal-like	Basal-like	Basal-like	Basal-like	Basal-like	Basal-like	Basal-like	Basal-like	Basal-like	Basal-like	HER2-enriched	HER2-enriched	HER2-enriched	HER2-enriched	HER2-enriched	HER2-enriched	HER2-enriched	HER2-enriched
ARF3|377	1	0.211596	0.0782082	-0.344031	-0.166717	0.420868	-0.0433096	0.245231	-0.376734	-0.0136871	-0.0114229	0.289566	-0.253107	-0.220519	0.197652	0.0748228	0.422027	-0.11109	-0.137205	0.0323627	0.19721	0.56332	0.194027	0.210686	-0.194653	0.108571	-0.0967462	0.509159	-0.329319	-0.307996	0.271373	-0.364908	0.339393	-0.189788	-0.0512918	-0.43656	-0.296957	-0.352726	-0.305729	-0.462089	0.237911	-0.173029	-0.208756	-0.11036	-0.362412	0.256547	-0.499468	0.142135	-0.206628
ARHGDIA|396	1	0.00414566	0.573198	-0.324872	0.0414572	0.238751	-0.0134244	0.158984	-0.276291	-0.186623	-0.215325	0.237081	0.132939	-0.143973	0.348374	0.273218	0.0197486	-0.356108	0.114064	-0.0836908	0.183189	0.397656	0.292969	0.212356	-0.167929	0.137316	0.02163	0.521464	-0.365394	-0.333595	0.268291	-0.314897	0.449022	0.188082	0.224012	-0.282626	-0.124549	-0.291094	-0.203007	0.106899	0.761832	-0.420657	-0.0383667	0.0475605	-0.117026	0.0468175	-0.202477	0.127079	0.114908
ATP6AP1|537	1	0.128565	0.430512	-0.404121	-0.196997	0.447932	-0.0928144	0.253409	-0.3695	-0.0847689	-0.112216	0.376359	0.0282139	0.00580802	0.576494	0.373501	0.542502	0.175151	0.210785	0.171797	0.518545	0.396579	0.409929	0.349557	-0.132356	0.36707	-0.196057	0.506508	-0.281051	-0.165611	0.299286	-0.0987112	0.526641	0.041763	0.388534	-0.338252	-0.144167	-0.101648	-0.127252	-0.0751602	0.726153	-0.024344	0.0298194	0.117347	-0.152012	0.669896	-0.348226	0.161851	-0.168933
BST2|684	1	-0.0838981	0.649755	-0.229625	0.00184161	0.173639	0.0833228	-0.0698475	-0.183758	-0.134612	-0.206819	-0.4976	-0.33463	-0.070001	0.57112	-0.357352	0.31599	0.200739	0.563039	0.477935	1.17146	-0.640632	0.855535	0.800409	-0.208644	0.441171	-0.0498236	0.931621	-0.240596	-0.0401747	0.642851	-0.490593	1.11385	-0.773376	-0.888966	0.0480061	-0.0381434	-0.0654947	0.00941638	0.13243	1.3264	0.178963	0.37362	0.0374264	0.316868	-0.0416282	-0.300761	-0.279889	-0.513653
CANT1|124583	1	0.134747	0.00853258	-0.327156	-0.218938	0.272384	-0.0593858	0.410463	-0.294361	0.0464141	0.0273003	0.51507	0.269307	0.274704	0.260008	0.253281	0.36273	0.218011	0.297154	0.0513954	0.0491175	1.03421	0.206611	0.336014	0.388461	0.351311	0.31009	0.791144	0.0424297	-0.00559083	0.493656	-0.168104	0.0267684	0.319791	-0.390635	-0.191029	-0.0882031	0.329118	-0.109426	-0.0308916	0.486844	0.217464	0.475613	0.482027	0.0730269	0.271766	0.0760685	0.880833	0.480939
CELSR1|9620	1	0.308693	-0.292005	-0.308748	-0.877223	0.57286	0.220742	0.271144	-0.452328	0.309511	0.247354	1.38117	0.597667	0.414617	0.918873	0.777869	0.442718	0.484609	0.188838	0.261822	0.333453	1.45087	1.50457	0.657115	0.413523	0.423125	0.516094	0.414394	-0.28073	0.665143	0.98948	-0.251214	-0.283732	0.251891	-0.14247	-0.087456	-0.221858	0.113594	0.355281	-0.0953879	0.1217	0.255067	-0.196045	0.193628	0.0478037	-0.359756	-0.264968	0.961804	0.724229
CFB|629	1	-0.0715121	0.46741	-0.175654	0.309176	0.572203	0.267735	-0.327009	-0.290713	-0.454864	-0.296772	2.25138	-0.35179	0.0975601	0.75876	0.44329	-0.372029	0.709612	0.993097	0.868426	1.36101	-0.524533	1.46916	1.03392	-0.197127	0.550406	0.320791	-0.135618	0.157044	0.379046	1.76501	-0.73463	1.98243	-0.241059	-1.08124	0.0683415	0.790887	-0.13494	0.871251	0.603295	0.759724	0.151292	0.435308	-0.966517	0.702435	-0.625954	-0.765862	1.26313	-0.703766
CHCHD2|51142	1	0.110945	0.357446	-0.37389	-0.106286	0.325882	-0.0614879	0.282322	-0.269442	-0.136971	-0.128519	0.34799	0.0739852	-0.153197	0.424633	0.416869	0.258724	-0.191099	-0.0371029	0.166858	0.308853	0.558622	0.11945	0.158935	-0.409572	0.092322	-0.0802922	0.267044	-0.36769	-0.253413	0.275973	-0.261679	0.505536	0.208216	0.419671	-0.272431	-0.214386	-0.41419	-0.315549	-0.0634399	0.465609	-0.203541	0.0573388	-0.0039559	-0.188323	0.552727	-0.131117	0.129841	-0.006678
CKAP4|10970	1	0.0741987	0.293523	-0.316169	0.132767	0.202665	-0.0811444	0.330603	-0.330319	-0.196126	-0.109999	0.489378	-0.135055	-0.0456765	0.415665	0.347922	0.515235	0.0300985	0.0789832	0.0665451	0.425304	0.357121	0.40123	0.308402	-0.175741	-0.181559	0.00892661	0.0535819	-0.185499	-0.303455	0.333757	0.0720147	0.111359	0.255094	0.219521	-0.200058	0.0349511	-0.198419	0.029551	-0.0275013	0.480501	-0.0938956	0.677637	0.272134	0.165717	0.780324	0.184129	0.770173	0.0610498
CLDN4|1364	1	0.607048	0.183359	-0.672645	-1.5385	0.576919	0.0209069	0.693984	-0.7388	0.22791	0.639816	0.772808	0.307235	0.172154	-0.109174	0.223388	0.823851	0.310324	0.556531	0.854648	0.466229	0.59006	0.366673	0.607407	-0.0136146	0.376487	0.245998	0.561828	-0.048185	-0.124947	0.210658	0.152336	1.06865	0.445954	0.740183	0.121948	0.436524	0.287976	0.547044	0.194621	0.855227	0.0526506	0.483243	-0.14225	0.219788	0.614715	0.376236	0.0767592	0.0420896
COPB2|9276	1	0.137101	-0.0110334	-0.248823	-0.100293	0.422027	-0.0769154	0.225693	-0.287352	-0.017489	-0.0429161	0.469842	-0.0113891	-0.202403	0.319907	0.429554	0.180106	-0.11844	-0.165061	0.276174	0.554199	0.551019	0.12241	0.133003	-0.245228	-0.0271792	-0.22773	0.14133	-0.309677	-0.306157	0.305048	-0.384625	0.326498	0.127804	-0.126267	-0.316915	-0.260611	-0.235596	0.0690432	-0.039752	0.634288	-0.170894	0.339638	-0.030896	-0.00480291	0.299437	-0.303948	0.476742	0.0977539
COX6C|1345	1	0.0881317	0.161988	-0.218387	0.00948746	0.0622242	-0.0744879	0.185305	-0.147967	-0.118758	0.0524644	-0.0849521	0.903937	0.338776	0.15845	0.455563	0.927529	-0.00280646	0.526948	0.86028	0.286043	0.629993	1.3739	1.17163	0.279294	0.902081	0.401186	0.914776	0.14607	0.362118	0.888753	0.136772	1.26886	0.218245	1.23982	-0.11315	0.223991	0.13252	0.0245565	0.0365019	0.100676	-0.0503825	-0.0981283	-0.162495	-0.276823	-0.245126	-0.162007	0.277735	-0.0395444
CRABP2|1382	1	0.220168	0.551345	-0.660538	-0.480534	0.39562	0.0474158	0.479601	-0.508625	-0.124604	0.0801518	0.960505	0.478321	0.149402	0.410097	-0.674675	0.988792	0.00693611	0.0900706	-0.112951	0.946562	-0.339524	1.07373	0.855487	0.555027	0.635378	0.292911	1.30922	-0.0834031	-0.180576	0.792384	-0.267304	1.07827	-0.709458	1.55157	-0.442119	0.338273	-0.0968459	0.482073	0.438647	-0.525228	-0.204339	-0.0409858	-0.667456	-0.401138	0.581304	0.306146	-1.22175	0.289654
CTTN|2017	1	0.0792996	0.261137	-0.298954	-0.182428	0.308052	-0.052001	0.228518	-0.312348	-0.0612556	0.0299797	0.419209	-0.0586571	-0.253919	0.291886	0.417031	0.0903704	-0.386572	-0.0516008	-0.159139	0.113021	0.740263	0.953004	0.0234628	-0.176512	0.910168	-0.114495	0.0785752	0.0485626	-0.386007	0.0931922	-0.221225	0.292727	0.176607	-0.0269053	-0.449927	-0.361308	-0.179338	-0.199332	0.0346415	-0.0177395	-0.193345	-0.33339	-0.256109	-0.117386	0.333663	-0.452308	0.0754706	0.364832
CXCL9|4283	1	0.0307026	0.103757	0.067258	0.168267	0.258408	0.490263	-0.102403	0.0637858	-0.509808	-0.570231	-0.499287	0.68402	-0.122288	0.222249	-0.204074	0.67113	-0.13844	1.16544	0.707369	1.33197	1.73737	0.712836	1.03575	0.346498	-0.312599	0.4152	1.86875	1.11993	-0.229634	1.25128	1.15709	1.60349	0.223371	0.374672	1.14306	1.6037	1.3476	1.42395	1.38094	2.47535	1.19145	0.799288	-0.0640505	1.2796	1.08826	1.04212	1.48617	0.125879
CYB561|1534	1	0.178793	0.0668364	-0.354372	-0.268691	0.422545	0.0171129	0.40209	-0.339153	-0.0789638	-0.0461989	0.43396	0.153059	0.0800521	0.0600611	0.523398	0.348361	0.153472	0.141717	0.0385389	0.242957	0.898355	0.577753	0.298739	0.190248	0.243819	0.250067	0.389657	-0.16671	-0.0959787	1.16807	-0.180637	0.443089	0.185552	0.118392	-0.29794	0.0075027	0.100565	-0.0470744	-0.0770495	0.0416058	0.0523835	0.318369	0.37912	0.249203	1.5349	0.0905628	0.856499	0.191671
EFHD1|80303	1	0.290698	-0.0198427	-0.473411	-0.659887	0.533765	-0.130435	0.355229	-0.506673	0.307228	0.303328	0.47516	-0.288472	0.178652	1.08555	1.20723	0.80699	-0.186468	0.623035	0.316851	0.280551	-0.551016	0.5955	0.148299	-0.216445	0.317177	-0.0414032	0.365902	-0.195488	-0.342757	0.261925	-0.350157	0.281563	0.237901	0.306255	-0.164731	0.00282192	0.0822899	-0.599979	0.0573394	-0.240228	-0.233442	-0.562252	-0.322254	0.116223	0.565981	0.0325579	0.14398	0.278365
EMP2|2013	1	0.191491	0.111142	-0.279911	-0.172198	0.513068	0.0853789	-0.0489543	-0.291979	0.0726928	-0.18073	0.541933	0.071696	0.100308	0.506052	0.534688	-0.00485926	-0.313332	-0.206413	0.153102	0.379925	0.583718	0.305125	0.211992	-0.376526	0.382931	0.064977	0.327465	-0.216152	-0.33135	0.350875	-0.359648	0.09224	-0.0862248	0.465696	-0.577068	-0.364639	-0.671947	-0.425262	-0.637798	0.0413618	-0.0797372	0.0160401	-0.00949515	0.0171728	0.19658	-0.353142	0.259651	-0.14914
ERBB3|2065	1	0.596283	-0.304344	-0.573546	-1.22215	0.531805	-0.0757081	0.900382	-0.738633	0.379288	0.506622	1.16503	-0.081457	-0.0420043	0.427899	0.695887	0.609746	0.0949156	0.30105	0.405778	0.792964	1.08643	0.818975	0.470136	-0.0331731	0.412933	0.103235	0.477558	-0.0409767	-0.06745	0.763324	0.0406911	-0.304659	-0.445151	0.551553	-0.618115	-0.435913	-0.0547581	-0.127787	-0.221892	-0.374038	0.112558	0.242707	0.117137	-0.184422	0.529112	-0.286488	0.865368	-0.041178
FADS2|9415	1	-0.276649	-0.270289	-0.291837	0.0806522	1.11035	-0.173905	-0.238877	0.0975829	0.141224	-0.178248	-0.52487	0.109115	0.233508	0.340482	0.822142	0.383187	0.616808	0.151849	-0.536027	0.296481	1.72461	1.2225	0.841223	0.23634	0.566299	1.15312	0.0330102	-0.227247	0.412253	0.229068	0.477874	0.201573	1.29137	0.942617	0.483625	0.674756	0.717618	0.357812	0.710607	1.07255	0.545874	1.56397	1.47454	0.107685	1.89405	0.643592	1.98863	0.603986
FXYD3|5349	1	0.336536	0.0500343	-0.656483	-0.216382	0.45117	0.0147173	0.663084	-0.723238	-0.108076	0.188638	0.686264	0.447598	0.213355	0.236975	0.821899	0.673245	0.200956	0.497983	0.350238	0.993324	0.309636	-0.049479	0.517924	0.164129	0.466089	0.0646443	0.317496	-0.516644	-0.199081	0.466439	0.00830389	1.60166	0.119287	-0.37379	0.0997538	-0.0529202	0.000175502	0.460265	-0.127238	-0.3142	0.0628395	0.712791	0.209327	0.198072	0.962815	0.326679	0.93023	0.256872
H2AFY|9555	1	0.0133484	0.508821	-0.302755	-0.0424473	0.390574	-0.117553	0.226791	-0.361784	-0.219501	-0.0954938	0.286821	0.202473	-0.205693	0.288592	0.00134049	0.376356	-0.0813169	0.072761	0.059906	0.524638	0.377077	0.407679	0.251565	-0.182491	0.302767	0.119084	0.407257	-0.0624203	-0.169354	0.486246	0.0148017	0.133538	0.154889	0.495442	-0.209144	-0.0979905	-0.165392	-0.0117295	-0.051808	0.484866	-0.197031	0.380482	-0.00864277	-0.0695779	0.42955	-0.242084	0.36846	0.0556529
H2AFZ|3015	1	0.012953	0.331446	-0.270532	0.0234306	0.287153	-0.0211499	0.0763266	-0.235387	-0.142885	-0.061355	0.303662	0.350651	-0.0927435	0.397732	0.541017	0.557867	2.39271e-05	0.381557	0.0570187	0.243031	1.03721	0.942822	0.548935	-0.0706268	0.161872	0.383493	0.395579	0.21839	-0.0395185	0.827642	0.442414	0.866722	0.348786	1.19537	0.180074	0.247285	0.12883	0.250744	0.20685	0.696468	0.0467041	0.376131	0.273628	-0.0788548	0.525849	-0.110587	0.361095	0.105099
HN1L|90861	1	0.152755	-0.0818268	-0.349789	-0.27801	0.336999	-0.0328239	0.339352	-0.313834	0.120502	0.106676	0.506228	0.150937	0.176212	0.41451	0.508368	0.231842	0.135825	0.0797951	0.423707	0.451916	1.11982	0.531852	0.246457	0.0696848	0.121428	0.221586	0.578685	0.0481532	-0.0128977	0.835998	0.0980836	0.649896	-0.00777334	0.173442	-0.268495	-0.182214	-0.123915	-0.0727505	0.0295316	0.425997	-0.000205542	0.587328	0.291031	0.303227	0.430323	-0.033429	0.710604	0.00879239
HSPB1|3315	1	-0.289594	0.742214	-0.217518	0.171524	0.603139	0.171907	-0.332398	-0.103064	-0.296314	-0.449896	0.123412	0.653988	0.238337	0.33799	-0.559719	1.15091	0.0801055	0.893156	0.257455	-0.027102	0.0817475	0.669265	0.65666	0.101104	0.414413	0.354812	0.831538	0.27751	-0.664522	0.423898	-0.516453	-0.121411	-0.0301296	1.20884	-0.176292	-0.0801614	-0.0981808	0.157429	-0.170503	0.14196	-0.47886	-0.244277	0.139684	-0.0995015	0.765713	-0.340391	-0.729238	0.0136425
HYOU1|10525	1	0.10613	0.02158	-0.310836	-0.141284	0.401712	-0.0463631	0.329723	-0.3833	-0.0531996	0.0758373	0.728201	-0.0428723	0.0904459	0.392252	0.362711	-0.00176756	0.0272592	0.0509541	-0.0270251	0.394268	0.0690175	0.139031	-0.113834	-0.217856	0.0333226	-0.249187	0.208171	-0.36692	-0.197761	0.0213317	0.0831698	0.736451	0.202932	0.226455	-0.228789	0.0274137	0.00511652	0.188673	0.13952	0.931726	-0.205368	0.327365	-0.328231	-0.0633901	0.644848	-0.0706204	0.678459	0.0808152
IDH2|3418	1	0.0148874	0.380584	-0.406883	-0.164937	0.383726	-0.123699	0.21364	-0.199269	-0.0469362	-0.0511138	0.508022	0.210422	0.142106	0.263514	1.20995	0.184209	0.126267	0.0833444	0.527997	0.553503	0.7066	0.405374	0.224676	-0.0435257	0.149431	0.26627	0.413918	0.287156	0.0229102	0.26277	0.466625	1.23378	0.790553	0.52055	0.151993	0.400028	0.201659	0.588655	0.537753	0.664334	0.138637	0.571827	0.340783	0.370013	1.6968	0.304659	0.950546	0.267824
IFI27|3429	1	-0.395846	0.637389	-0.100824	0.143245	0.4294	0.186123	-0.200897	0.0995752	-0.166158	-0.632006	-0.61994	0.16924	-0.261241	0.656643	0.00492005	0.210436	-0.283558	1.21028	0.338924	1.57617	-0.044734	1.09325	1.0215	0.239366	-0.609253	0.262028	1.86822	0.00642851	-0.720212	1.41459	-0.149317	1.9501	-0.220275	-0.257292	-0.0441784	0.090491	0.28253	0.837036	0.0276587	1.35033	0.155327	1.06911	-0.0173115	0.322922	1.16328	0.0208985	0.865424	0.0241406
IFITM1|8519	1	-0.133863	0.462678	-0.157826	0.00719492	0.483005	0.173522	-0.241274	-0.137291	-0.04078	-0.415368	-0.198903	-0.192926	-0.270475	0.265284	-0.318278	0.766085	-0.559369	0.789534	0.379084	0.717013	-0.682766	1.40883	0.77829	-0.61385	0.303033	-0.376622	0.631923	-0.230844	-0.341496	0.660436	-0.386969	1.87351	-0.249524	-0.214043	-0.107231	0.316323	-0.100593	0.43437	-0.0741221	1.00876	-0.350637	0.356891	-0.55097	0.154716	-0.102556	-0.332947	-0.397849	-0.476243
KCTD3|51133	1	0.328687	-0.324223	-0.322248	-0.374695	0.134469	-0.0939603	0.526365	-0.366435	0.199386	0.292654	0.730202	-0.153894	-0.232901	0.424429	0.237178	0.184946	-0.26557	-0.240251	0.163271	-0.109899	0.687673	0.871523	0.330945	-0.0614008	0.31589	-0.0309842	0.0161149	-0.302938	-0.254529	0.549305	-0.277217	-0.155882	-0.109948	0.118799	-0.361156	-0.539764	-0.470762	-0.323867	-0.178353	-0.365769	-0.327567	-0.360867	-0.0692288	-0.175602	0.139882	-0.16875	0.275006	-0.153532
KPNA2|3838	1	-0.173903	0.240109	-0.083074	0.358092	0.187294	-0.109862	0.0495986	-0.172283	-0.257249	-0.0387233	0.226067	0.531584	0.127379	0.572769	0.158327	0.534255	0.0277327	0.204449	0.0305217	0.252102	1.31651	1.37142	0.688688	0.236947	0.614392	0.612677	1.16304	0.510068	0.216752	1.43226	0.503794	1.18371	0.724648	0.670849	0.522559	0.49442	0.583735	0.649223	0.677584	1.43733	0.465734	0.867826	0.579373	0.421716	1.69108	0.485113	0.652348	0.670314
LRRC59|55379	1	0.0251885	0.144503	-0.199517	0.0219867	0.199316	-0.0777529	0.205699	-0.311917	-0.119432	0.111926	0.361661	0.27265	0.116703	0.325038	0.53341	0.318436	0.0138978	0.110021	0.184917	0.318884	0.750694	0.869782	0.242883	0.145651	0.1484	0.092998	0.422156	-0.135679	-0.20413	1.18749	-0.0571232	1.00204	0.153769	0.0678025	-0.159033	0.123204	0.12951	0.193495	0.194161	0.580334	0.0900052	0.364824	0.0821799	0.168752	0.836039	0.0873268	0.199964	0.281131
LYZ|4069	1	-0.598186	1.15136	-0.175719	0.258559	1.62654	-0.0596169	-0.815986	-0.458916	-0.538215	-0.389818	-0.474726	-0.319476	-0.100051	0.571969	-0.107874	-0.159501	-0.685306	-0.278298	-0.292418	0.863613	1.05748	-0.031108	0.513421	-0.324617	-0.467037	-0.461118	0.840009	0.337612	-0.846316	0.115193	0.359444	0.753591	-0.248164	-0.290728	0.210077	0.71744	0.365705	0.698149	0.213346	1.55657	0.0861431	0.448785	-0.670738	0.150697	0.127388	0.104531	-0.0347049	-0.730495
MAGED1|9500	1	0.212266	0.243029	-0.440615	-0.211946	0.454295	-0.0617502	0.288259	-0.366818	-0.061217	-0.0555022	0.623157	-0.0696562	-0.212321	0.374503	0.355498	0.0557547	-0.0930011	-0.0108339	0.353825	0.643059	0.691615	0.0428685	0.401755	-0.145077	0.12992	-0.169819	-0.0549374	-0.384411	-0.271247	0.321529	0.0339394	-0.335848	0.348763	0.411994	-0.26837	0.0842403	-0.11576	0.227175	0.171799	0.69488	-0.129895	0.590186	0.160489	0.141368	0.633897	-0.0125424	0.657117	0.161122
MAZ|4150	1	0.0175045	0.356287	-0.352973	-0.00442724	0.121974	-0.14225	0.442218	-0.321828	-0.0629227	-0.0535816	0.437037	0.176889	0.113037	-0.142686	0.41535	0.338614	0.0582876	0.323782	0.382394	0.418231	1.32975	0.571856	0.418808	0.11017	0.302856	0.322621	0.62718	-0.0269402	-0.0470082	0.336239	0.253916	0.423298	0.496894	1.09006	-0.118905	0.111154	0.105328	0.0900858	0.356595	0.459238	0.0305767	0.221075	0.203695	0.080183	0.270479	-0.079625	0.328349	0.194059
MKI67|4288	1	-0.225306	0.421336	-0.18744	0.700921	-0.142115	0.0123477	0.460412	-0.101077	-0.310149	-0.62893	0.14687	1.21447	0.56524	1.06504	0.538538	0.852436	0.390114	0.969717	-0.408959	0.804996	2.14622	2.14202	1.37838	0.882765	1.39182	1.15973	1.22666	0.979409	0.808346	1.61372	1.31791	1.39889	1.53136	1.21969	1.19896	1.15631	1.1763	1.41712	1.25388	1.89142	1.16375	1.94081	0.908615	0.982758	1.39734	0.938702	1.43364	0.693031
MLF2|8079	1	0.124804	0.322594	-0.32823	-0.155707	0.207902	-0.0731906	0.268045	-0.274944	-0.083502	-0.00777192	0.201537	0.104531	-0.195849	-0.0560247	0.547401	0.0250023	-0.116098	-0.0849242	0.136552	0.254132	0.115559	0.0908304	0.174675	-0.225188	0.0642008	0.0198992	0.388212	-0.184021	-0.238669	0.0504901	0.276192	0.266309	0.514099	0.663584	-0.105148	0.0811487	-0.180871	0.301711	0.384886	0.158004	-0.166467	0.288508	-0.189065	-0.189415	0.255228	-0.115719	0.0891803	-0.102931
MUC1|4582	1	0.319414	0.0517678	-0.531834	-1.37034	0.914145	0.204243	0.427643	-0.352139	0.244424	0.0926749	2.11344	0.63267	0.650273	1.19006	0.3704	1.32383	0.626042	0.773267	1.46339	2.36374	1.69307	1.17118	1.20058	0.116218	0.602227	1.00954	0.934582	0.149084	0.420608	1.52846	-0.188833	1.62672	0.0346722	0.36865	0.452739	0.354287	0.260555	0.686089	0.0543145	-0.082042	0.316014	0.796123	0.492184	1.1459	0.579959	0.416104	1.79927	0.852226
MYO6|4646	1	0.391858	-0.426428	-0.266373	-0.47911	0.637598	-0.0978811	0.29821	-0.375705	0.221756	0.0960751	0.916144	0.227978	-0.0601957	0.343497	0.0614087	-0.0383756	-0.198319	0.159507	0.289429	0.0835479	1.05308	0.810291	0.0734668	-0.149778	0.53461	-0.327988	0.288639	-0.0901065	0.111625	0.468124	-0.332395	0.643793	-0.169938	0.0194461	-0.506907	-0.180228	-0.156949	-0.248218	-0.169292	0.507073	-0.118578	0.353624	0.157407	-0.32185	-0.27774	-0.334471	0.397874	0.104899
PARP1|142	1	0.105482	0.129986	-0.25353	-0.0904064	0.227699	-0.0865811	0.266938	-0.300384	0.00202674	-0.0012305	0.676282	-0.198229	-0.250255	0.56382	0.143035	0.279112	-0.248619	-0.102301	0.357582	0.466916	0.627871	0.648939	0.277214	-0.107171	0.167899	-0.0288428	0.509907	-0.0967612	-0.258941	0.647642	0.239112	0.668466	0.480146	0.327915	-0.0259276	0.0448679	0.125328	-0.0249682	0.163512	0.969372	0.0164311	0.47322	0.159471	0.199477	0.50326	-0.177668	0.391855	0.254546
PDIA4|9601	1	0.0268222	0.253405	-0.360512	-0.0992721	0.433104	-0.0351797	0.292834	-0.382359	-0.109554	-0.0192878	0.582082	0.160549	-0.0438535	0.481098	0.257813	0.114287	0.0963199	0.14258	0.105063	0.499313	0.120483	0.561609	0.0980579	-0.0726973	-0.029442	-0.0126254	0.439686	-0.376354	-0.521085	0.136164	0.0729098	0.588745	0.00635794	0.555052	-0.282583	0.342055	0.156688	0.221708	0.147145	0.837885	-0.159797	0.445394	-0.141307	0.158277	0.566823	-0.300413	0.647978	0.14133
PDXDC1|23042	1	0.154883	-0.0869196	-0.255921	-0.176714	0.450161	-0.126108	0.27185	-0.270212	-0.0205627	0.0595444	0.708018	-0.0548659	-0.0229774	0.0196347	0.357889	0.0431093	0.093862	-0.321212	0.257682	0.564215	1.03637	0.255358	0.137269	-0.175896	-0.0135991	-0.15535	0.363469	-0.245034	-0.13562	0.232736	-0.256255	0.509139	0.252245	0.622107	-0.404051	-0.28376	-0.0737209	-0.159422	-0.135087	0.461147	-0.120753	0.252661	0.110831	0.457531	0.281141	-0.0996051	0.552947	0.00367389
PLOD1|5351	1	0.0958806	0.367083	-0.38757	-0.00934025	0.162681	-0.21369	0.53093	-0.311992	-0.125581	-0.108403	-0.125963	-0.321566	-0.246238	0.620761	0.34168	0.156226	-0.302474	-0.0757102	-0.122517	0.237838	-0.402705	-0.464295	-0.0944543	-0.421695	-0.201008	-0.451542	0.132963	-0.446644	-0.518472	-0.294784	0.209372	0.899387	0.630045	0.766139	-0.240625	0.00789102	0.172988	0.179879	0.224686	0.629878	-0.553296	0.38102	-0.0988171	-0.110403	0.302557	-0.406112	-0.102416	-0.191483
PPP2R4|5524	1	0.21524	0.299579	-0.406524	-0.245051	0.36162	-0.0920745	0.405639	-0.442848	-0.0768178	-0.0187644	0.3519	0.117693	-0.0638015	0.160694	0.294656	0.36394	-0.113822	0.0530492	0.360043	0.584155	0.460036	0.323092	0.288381	-0.297337	0.157446	0.0324876	0.345017	-0.249064	-0.124516	0.16601	-0.0242621	0.598337	0.252136	0.31936	-0.145753	-0.0806292	-0.224323	-0.0405923	-0.163879	0.160696	-0.167345	0.231616	0.249725	-0.135009	0.204372	-0.0392046	0.363827	0.0974827
PRSS8|5652	1	0.662869	0.415288	-0.591868	-1.97864	0.286833	0.00930697	1.16274	-0.621099	0.191116	0.463449	1.30125	0.502452	0.601152	0.0848789	0.750032	0.961055	0.702508	0.836935	0.950521	1.06608	1.38449	0.312592	0.653743	0.50403	0.384138	0.464113	1.00755	0.231818	0.393971	0.781932	0.597797	0.435745	0.323725	1.2125	-0.0246081	0.534642	0.252178	0.357966	0.661633	0.93975	0.336619	0.751024	0.744572	0.379569	1.06011	0.388884	0.995355	0.695041
PSMB4|5692	1	0.0912205	0.374725	-0.329075	-0.070572	0.245175	-0.0172792	0.123157	-0.22651	-0.0739606	-0.116881	0.313747	-0.106123	-0.312431	0.278138	0.22322	0.266202	-0.190917	0.0171896	0.153859	0.301936	0.548413	0.111105	0.168601	-0.296151	-0.219004	0.037389	0.625135	-0.225836	-0.360771	0.382876	0.0244036	0.634091	0.00993166	1.13355	-0.163217	0.197288	-0.230129	0.182274	0.223901	0.89947	-0.339895	0.113593	-0.141761	-0.0495187	0.428668	-0.076679	0.127729	-0.0816676
PSMD3|5709	1	0.060732	0.231114	-0.241998	-0.0184092	0.0135687	-0.073039	0.30911	-0.224538	-0.027162	-0.0293778	0.217883	-0.0864668	-0.0764481	0.0680691	0.122823	0.309521	-0.0982219	-0.0608781	-0.0852275	-0.042863	0.736892	1.24135	0.147164	0.0222884	0.118921	0.0633948	0.601909	-0.193903	-0.141978	0.990077	-0.157965	0.652252	-0.0200964	0.788659	-0.212608	-0.0450281	0.0223038	-0.0425918	0.0245652	0.443671	-0.0123999	0.0130318	0.953263	-0.130308	0.249021	-0.0386867	0.585201	0.731667
PTMS|5763	1	-0.0258982	0.554795	-0.273882	-0.0206253	0.163085	-0.107504	0.182173	-0.314798	-0.0883478	-0.0689981	-0.103093	0.0596512	-0.0480383	-0.0123029	0.439671	0.0907851	-0.349267	0.247649	0.248642	0.476063	0.144021	0.379812	0.440491	-0.0349575	0.214646	0.167184	0.400805	-0.0580857	-0.292031	0.181163	0.362426	-0.376789	0.79702	0.763936	-0.117204	0.113469	-0.0167078	0.148752	0.227878	-0.0285608	-0.282299	0.11467	-0.0174402	-0.0805532	0.135656	-0.181607	-0.0960909	0.0887622
PTPLAD1|51495	1	0.224518	-0.210598	-0.391178	-0.360557	0.828648	-0.0915736	0.274556	-0.405309	0.0907354	0.0407581	0.610438	0.112487	-0.115266	0.00797532	0.338491	0.313687	-0.129787	-0.280953	0.0132081	0.28973	1.24995	0.559684	0.413683	-0.256486	0.084198	-0.386145	0.342826	-0.264826	-0.251457	0.631588	-0.257221	-0.0736793	-0.0845191	-0.426176	-0.578606	-0.464348	-0.477741	-0.195768	-0.278241	-0.109736	-0.179315	0.0572566	-0.0574928	-0.0867376	0.749105	-0.417878	0.251401	-0.286192
PVRL2|5819	1	0.0246629	0.239329	-0.33815	-0.179271	0.38328	-0.0333832	0.304405	-0.346496	-0.128887	0.0745101	1.0513	0.427633	0.305245	0.637436	0.0564551	0.257412	0.285759	0.585098	0.500852	0.838895	0.474179	0.85169	0.465291	0.444067	0.604391	0.422361	0.726908	0.0274087	0.154456	0.437828	0.0178461	-0.0471323	0.126402	0.228174	-0.146099	0.0633131	0.00342029	-0.0880007	0.0291024	0.52116	0.277976	0.309565	0.0973661	0.0201241	0.264801	0.106158	0.555818	0.266572
RAB1B|81876	1	0.13277	0.334727	-0.371038	-0.0769342	0.28267	-0.0874755	0.261305	-0.266414	-0.0501922	-0.159418	0.488149	-0.045828	-0.303903	0.259723	0.299098	0.054943	-0.282831	-0.101895	0.0355946	0.320985	0.153365	-0.0168421	0.706521	-0.31066	-0.209307	-0.0827777	0.327279	-0.385995	-0.36233	0.136134	-0.322361	0.021634	0.0527197	0.0584257	-0.473805	-0.306615	-0.523782	-0.226834	-0.299877	0.178008	-0.337746	-0.140758	-0.140666	-0.199998	0.269477	-0.284577	0.22599	-0.127403
RNF213|57674	1	0.0680288	0.0746217	-0.235118	-0.034567	0.427605	-0.205074	0.214713	-0.234462	0.07814	-0.153888	0.164619	-0.446482	-0.327793	0.431991	0.0612681	0.0958887	-0.394205	-0.014769	-0.261962	0.271069	0.877328	0.983441	0.116715	-0.166303	0.0948188	-0.25904	0.85753	-0.39015	-0.411275	0.54425	-0.463305	1.18069	-0.252442	-0.542413	-0.497066	-0.262419	-0.225792	0.245424	-0.209139	1.24686	-0.321307	0.300866	-0.0631912	-0.086602	0.114313	-0.541359	0.375305	-0.273377
S100A14|57402	1	0.434506	0.151189	-0.260404	-1.29584	-0.0341264	0.353373	0.383919	-0.279787	0.155896	0.391269	0.824384	0.196685	1.03578	1.34404	-2.12206	0.92571	0.70022	0.0779372	0.878988	1.3464	1.48862	0.713284	1.45462	0.0156998	1.37438	0.056183	1.65655	0.593446	0.653186	1.47156	0.824466	1.36785	0.988905	0.0556675	0.907791	0.519131	-0.448241	1.31634	0.723163	0.250378	0.875372	1.19458	0.988605	1.13944	1.22147	0.984598	0.240889	1.1494
S100A16|140576	1	0.0514804	0.435249	-0.325671	0.0256093	0.179301	0.0126888	0.0954338	-0.260527	-0.174203	-0.0393601	0.00510566	-0.00191265	0.157132	0.453656	-0.408888	0.0555494	-0.035444	-0.297548	0.203603	0.439666	0.611217	-0.161278	0.49929	-0.462037	0.211283	-0.589271	0.825815	-0.316794	-0.268899	0.0260386	-0.0725005	0.890366	0.282107	0.138859	-0.0519318	0.0800347	-0.710244	0.538532	-0.232988	-0.721119	-0.0547895	0.602793	0.372191	0.194094	0.668154	0.150571	-0.612323	0.373736
SEC16A|9919	1	0.242821	-0.0183876	-0.294323	-0.245484	0.357982	-0.117661	0.305463	-0.288702	0.048062	0.0102289	0.611497	0.0689329	-0.0604642	0.128033	0.406123	0.156235	-0.139743	-0.0738013	0.270171	0.520207	1.25984	0.412973	0.157666	-0.146639	0.16375	-0.0701655	0.513052	-0.308436	-0.165883	0.304194	-0.237686	-0.178995	0.128472	-0.109486	-0.422992	-0.29907	-0.431094	-0.330033	-0.364921	0.0944027	-0.102049	0.292734	0.260492	-0.0884397	0.292324	-0.111764	0.754549	0.184842
SERINC2|347735	1	0.473517	0.203911	-0.562265	-0.932359	0.528862	-0.047292	0.717731	-0.571116	-0.0566245	0.245635	0.647109	0.299645	0.373602	0.496287	1.26658	0.34629	0.111697	0.48239	0.54739	0.850129	-0.23183	0.796034	0.50166	0.0343513	0.635848	0.87347	0.791926	0.00480314	0.203937	0.512627	-0.0576705	1.25944	0.311183	0.667647	-0.183034	0.00786718	-0.0122062	-0.00786128	0.290634	-0.0729026	0.186898	0.646839	-0.0834851	0.533165	0.96744	0.308142	0.562886	0.541133
SLC9A3R1|9368	1	0.219054	0.121731	-0.478995	-0.44621	0.361465	0.0618781	0.380262	-0.397317	-0.0710261	0.249158	0.691801	0.721939	0.285884	0.0443947	0.429744	0.957211	0.42642	0.244001	-0.0901203	0.180076	1.24056	0.807467	0.848291	0.671118	0.543192	0.407582	1.1853	0.196832	0.149708	0.561588	-0.279009	0.519172	-0.0676578	-0.186245	-0.174048	0.115855	-0.0863862	-0.00662869	-0.00951953	0.252488	0.174871	0.12705	0.820321	0.361067	0.732076	0.313708	0.720512	0.693264
SOX4|6659	1	0.374326	-0.267226	-0.382298	-0.498627	0.546448	-0.229208	0.668244	-0.515291	0.0320694	0.271563	0.533131	0.173999	-0.250742	0.596952	-0.152828	0.216908	-0.213069	0.350557	0.0854362	-0.0363928	0.331652	0.614711	0.161851	0.0870156	-0.229401	-0.102853	0.314066	-0.0734361	-0.157089	0.343501	0.130062	0.522494	0.788672	1.02919	-0.200096	0.132403	0.0758604	-0.0551559	-0.0629924	0.907955	-0.0946934	0.635766	-0.0783534	-0.037096	0.471286	0.1056	0.239121	0.397462
STARD10|10809	1	0.139629	0.0253798	-0.325014	-0.654077	0.18394	0.216392	0.368853	-0.267699	0.0801388	0.232458	0.951726	0.893157	0.689782	0.570344	1.20111	1.09559	0.88315	0.631262	0.487828	1.12326	1.16203	0.688397	1.58186	0.476994	0.543262	0.477449	1.35665	0.396194	0.445016	0.573294	-0.0688514	-0.661929	0.172104	0.412261	0.230808	-0.0298911	0.081391	0.0221246	0.317156	-0.143562	0.57983	0.0690395	1.02649	0.765646	1.33736	0.302475	0.737905	0.704338
STIP1|10963	1	-0.00910515	0.222712	-0.259483	-0.0959384	0.250218	-0.0859693	0.341431	-0.277116	-0.029495	-0.0572541	0.281891	0.0642748	-0.0969344	0.4353	0.271176	0.197024	-0.0914772	0.152881	0.0237564	0.32361	0.425173	0.30685	-0.0628326	-0.0718338	0.0595084	0.121795	0.630123	0.0899179	-0.177474	0.243317	0.0787111	0.762966	0.287678	0.119777	-0.0574708	0.0210899	-0.113856	0.264702	0.102992	0.682232	-0.172092	0.225281	0.267256	0.0400532	0.882729	-0.036517	0.319378	0.586273
STMN1|3925	1	-0.12176	0.547932	-0.212861	0.0686108	0.403672	-0.0512529	0.13986	-0.398139	-0.265921	-0.110141	0.270589	0.158148	-0.18667	0.419942	0.33902	0.265446	-0.379394	0.469635	-0.061497	0.206594	0.886938	0.803771	0.295911	-0.161897	0.354056	0.406857	0.455673	0.215413	-0.171901	0.41219	0.52191	0.940512	0.966304	1.08181	0.242844	0.224899	0.447423	0.103548	0.421191	1.16813	-0.0633392	0.853072	0.0111107	-0.220311	1.15319	0.262348	0.294523	0.267514
SULF1|23213	1	-0.098483	-0.196275	-0.0636341	0.229702	0.309882	0.164681	-0.0796983	-0.141782	-0.0898086	-0.0345845	0.397889	0.64547	0.403413	1.96435	1.06147	0.73949	-0.322615	0.549124	0.728968	0.660628	0.655205	1.00548	0.412288	0.50851	0.533437	0.0111697	1.19433	0.0647467	-0.0681673	0.661564	-0.100635	0.622715	0.577341	0.293459	-0.501065	0.188525	0.157164	0.00583268	0.204095	1.71853	-0.146591	0.900421	0.442591	0.64902	1.26771	0.160101	-0.0409806	0.176381
SYNGR2|9144	1	0.0515591	0.385448	-0.381288	-0.138528	0.461564	-0.000664673	0.155714	-0.272462	-0.12978	-0.131562	0.39572	0.260381	0.00937834	0.314458	0.81345	0.386759	0.310963	0.290101	0.218032	0.241327	0.709405	-0.00631411	0.358639	0.0887565	0.191606	0.265379	0.765388	-0.0752248	-0.095139	0.371847	-0.192793	0.538059	0.0224158	-0.0645268	-0.197448	0.0826821	-0.144971	0.0821142	0.100616	1.11148	-0.114796	0.220187	0.277074	0.0889125	0.271746	0.0886098	0.486016	0.3412
TAP1|6890	1	-0.034012	0.198146	-0.187595	-0.00585638	0.237219	0.195854	0.129018	-0.169207	-0.160977	-0.202588	-0.58471	0.220175	-0.200368	0.350159	-0.431066	0.387842	0.0978326	0.588193	0.20291	1.03793	0.87756	0.781266	0.282066	-0.0494516	-0.0494112	0.373318	1.03069	0.188854	-0.223296	0.946377	-0.00194733	2.59185	0.0405648	0.0472082	0.354536	0.870916	0.26437	1.0094	0.382984	1.92065	0.258157	0.605222	-0.0646897	0.403991	0.402396	0.0654703	0.982492	-0.12938
TAPBP|6892	1	0.202412	0.367716	-0.361357	-0.0767488	0.390863	-0.0521997	0.259048	-0.357898	-0.159296	-0.212539	0.314071	-0.0189793	-0.277384	0.277889	-0.138101	0.10795	-0.149489	0.318422	0.0265174	0.372872	0.567966	0.368031	-0.00697297	0.0454285	-0.178129	-0.0238375	0.526722	-0.224611	-0.296449	0.259901	-0.0209924	1.03923	-0.104623	0.460137	-0.175833	0.262848	-0.164432	0.490371	0.17925	1.21542	-0.284883	0.360378	-0.298342	0.0281126	0.114241	-0.349601	0.311577	-0.0576708
TIMP1|7076	1	-0.12417	0.644684	-0.309673	0.239547	0.719659	0.146877	-0.267944	-0.396684	-0.373699	-0.278598	0.614089	0.241158	-0.0424435	1.01216	0.321089	-0.105763	0.0898607	0.371962	0.318263	0.674768	0.0874073	-0.176586	0.41755	-0.176442	0.522671	-0.248704	0.608991	-0.33761	-0.253669	-0.0667564	-0.209596	0.0281031	-0.0501578	1.24317	-0.477547	0.166064	-0.269873	-0.254103	0.23263	0.384538	-0.4204	0.518639	-0.184278	-0.025322	-0.0120542	-0.26831	-0.429098	-0.329082
TMED3|23423	1	0.229281	0.329205	-0.503452	-0.330119	0.39617	-0.0403968	0.435049	-0.447321	-0.112514	0.0440976	0.462004	0.168094	0.22057	0.421001	1.00847	0.407066	0.227888	-0.0137859	0.502845	1.07663	0.507303	0.0513347	0.340563	-0.17686	0.346194	0.0485888	0.554024	-0.0900561	-0.134317	0.422714	0.159494	0.417294	-0.0191372	0.460277	-0.15394	0.123674	0.000700888	0.194971	0.378101	0.0902578	-0.112701	0.0665859	0.0115984	0.205893	1.13166	0.165947	0.871475	0.266248
TOP2A|7153	1	-0.107649	0.114494	-0.216802	0.555058	-0.0172302	-0.0405202	0.420216	-0.0271629	-0.21424	-0.466163	0.119899	1.05031	0.573574	1.28774	0.760652	1.19503	0.407835	0.8642	-0.170558	0.563653	2.73904	3.19909	1.32207	0.859541	1.49646	1.18075	1.54638	1.22922	0.866095	2.32317	1.17769	1.9786	1.42562	2.10747	1.00218	0.995684	1.40778	1.24052	0.991967	1.47642	1.19835	1.37287	0.85915	0.743459	0.900281	0.853346	0.965693	1.05489
TPD52|7163	1	0.400582	-0.323179	-0.434847	-0.974425	0.466404	-0.0203416	0.748777	-0.517399	0.269075	0.385354	0.656687	0.481465	0.146192	0.608126	1.64391	0.987636	-0.0348736	0.222176	0.418051	0.517943	1.27152	1.22202	0.708386	0.682164	0.222018	0.463222	0.971926	0.166334	0.0911351	0.728718	0.132834	1.42279	0.190661	0.9437	-0.139666	0.144211	0.412667	0.154615	0.216825	0.517042	0.0629359	0.452549	0.534047	0.156796	0.766073	0.197682	0.773184	0.116679
TSPAN13|27075	1	0.219127	-0.111128	-0.392197	-0.422234	0.698981	0.0176487	0.177986	-0.258006	0.0722963	-0.00247258	1.20702	0.486629	-0.101373	0.0337263	0.965799	0.71091	0.411922	0.525699	0.214039	0.600301	1.50419	0.799098	0.409273	-0.0353391	0.104011	0.0534399	0.608893	0.0936182	0.0228997	0.612797	-0.402165	0.0438254	-0.215268	0.10819	-0.273773	-0.164521	-0.328179	-0.158434	-0.290051	0.175844	0.0902183	0.297136	0.0113605	-0.00189449	0.491294	0.107937	0.680614	0.204001
TUBA1C|84790	1	0.0106431	0.463045	-0.353303	0.10953	0.340102	-0.00716635	0.0902465	-0.34864	-0.190094	-0.114363	0.145639	0.0478142	-0.0724041	0.526433	0.350133	0.513382	-0.211196	0.146472	0.0473189	0.345864	1.01362	0.593194	0.306806	-0.186566	0.240178	0.244283	0.599336	-0.0473386	-0.26336	0.594677	0.0466042	1.1219	0.405201	0.520208	-0.101065	0.140819	0.151851	0.172335	0.199733	0.907804	-0.188873	0.602707	0.017201	0.162676	0.870425	-0.0773104	0.341466	-0.010654
TUBB2C|10383	1	0.049231	0.521713	-0.339808	-0.059366	0.189864	-0.0496405	0.262575	-0.310568	-0.0667351	-0.197266	0.464433	0.239784	-0.0920832	-0.108876	0.145029	0.281478	-0.108174	0.304559	0.167753	0.739228	0.489136	0.716924	0.517726	-0.353302	0.327395	0.307558	0.42434	-0.108628	-0.206264	0.307886	-0.00503916	0.399131	0.399893	0.705731	-0.163068	-0.125487	-0.22939	-0.189983	0.293293	0.277986	-0.139141	0.298414	0.131958	-0.111229	0.436129	-0.0474369	0.350939	0.108788
VAV3|10451	1	0.576818	-0.39537	-0.365872	-0.754368	0.328322	-0.152893	0.524674	-0.475611	0.366965	0.347336	1.26736	0.657411	0.0498792	0.946671	1.18918	0.816654	0.280088	0.63483	1.07034	0.908037	1.64671	0.641046	-0.109949	0.297975	-0.498336	0.381441	-0.831285	0.291613	0.26975	0.521741	-0.524961	0.8147	0.280415	0.107835	-0.141124	-0.0701793	-0.500412	-0.0916752	-0.303839	0.0436396	0.245093	0.00161514	-0.161692	0.296966	0.0479762	-0.168654	0.860837	0.4596
ACTG2|72	2	0.155372	0.792377	-0.302004	-1.5065	0.356703	0.538129	0.334748	-0.352748	-0.172347	0.156267	-0.94095	-1.04815	-1.02215	-0.897599	-1.98642	-1.41644	-1.40371	-1.09016	-0.708169	-1.52686	-2.79767	-2.86093	-1.84857	-1.38099	-2.46776	-1.5807	-1.22669	-1.74072	-1.98529	-1.71284	0.40295	-2.56496	-0.693902	-0.111119	-0.641395	-1.22435	0.0966544	-1.79796	-0.436593	-1.5733	-1.80585	-0.0610348	-1.10088	-1.68098	-2.00422	-1.49016	-1.99422	-1.32761
ADH1B|125	2	-0.436286	0.737455	-0.0481665	0.626548	0.125285	-0.0227434	-1.69708	0.276786	0.572752	-0.134553	-1.30017	-2.47362	-1.26101	-3.97524	-4.98988	-3.41127	-2.31699	-4.57162	-2.19685	-0.821678	-4.50868	-4.5326	-0.734636	-2.97258	-2.6533	-2.02614	-2.90747	-2.26699	-3.89753	-2.73398	-2.37202	-6.27258	-5.37206	-3.54801	-3.20334	-2.35213	-2.67024	-1.06212	-2.04982	-2.45374	-2.59664	-3.16007	-3.89998	-3.06617	-3.97201	-1.76597	-1.79115	-1.43992
ADIPOQ|9370	2	-0.310961	0.596806	0.263486	0.588064	-0.379201	-0.0586087	-2.09901	0.535029	0.705081	0.159314	-1.01858	-2.30282	-1.15444	-3.49544	-3.24066	-2.94352	-2.05288	-2.78913	-2.86254	-0.362115	-3.02716	-3.21054	-0.390019	-2.41002	-2.15749	-1.58329	-2.18074	-2.16511	-2.32263	-2.26894	-1.88035	-4.12896	-2.83637	-2.58719	-2.47967	-2.21286	-2.25388	-0.791614	-2.11889	-2.85869	-2.07994	-2.8473	-2.52896	-2.5226	-3.32807	-1.65826	-1.50183	-1.36931
AOC3|8639	2	-0.384302	0.717604	0.158458	0.48678	-0.081001	0.00955993	-1.04817	0.228764	0.366814	-0.454503	-0.819083	-1.20012	-0.883183	-0.806415	-1.64412	-1.54013	-1.39181	-1.50079	-1.16049	-0.301445	-1.38722	-2.28702	-0.457162	-1.07081	-1.7046	-1.29307	-0.942193	-1.59819	-1.8643	-1.72441	-1.54924	-2.22813	-1.27475	-1.20695	-1.62588	-1.34939	-1.42462	-0.889396	-1.36763	-1.72074	-1.4657	-1.40299	-1.38766	-1.37628	-1.53445	-1.2542	-1.35557	-1.18396
CD36|948	2	-0.0145505	0.705475	-0.196133	0.113473	0.697807	-0.25864	-0.606933	-0.149776	0.224305	-0.515028	-0.90674	-2.24154	-1.62708	-0.785466	-3.10797	-1.49624	-2.28947	-2.86013	-2.63441	-0.558326	-1.89493	-2.70985	-0.633975	-2.37661	-2.60872	-1.79445	-2.09052	-1.96602	-2.77822	-2.31161	-2.15362	-2.86347	-3.05262	-2.05242	-2.55529	-2.43458	-2.38817	-1.37302	-2.36099	-2.5672	-1.9533	-2.03157	-2.59005	-1.97892	-2.17789	-1.79885	-1.48459	-0.603629
CHRDL1|91851	2	-0.179706	0.599334	0.26147	0.323736	0.092873	0.141969	-1.35378	0.0983598	0.316884	-0.301137	-0.985003	-2.03205	-1.23917	-3.40103	-3.64243	-2.45192	-1.99975	-2.70891	-1.20298	-0.634159	-3.21193	-3.63181	-0.792309	-1.95188	-2.22789	-1.62588	-1.85615	-1.59568	-2.39658	-2.27042	-1.32251	-4.04721	-1.64526	-2.29345	-1.8498	-1.52061	-1.57801	-0.953743	-1.32902	-1.50501	-1.68133	-2.01952	-1.93402	-1.96062	-3.27819	-1.45022	-1.31438	-1.64204
CIDEC|63924	2	-0.36691	1.01048	0.373528	0.774899	-0.927989	0.245066	-2.07113	0.579423	0.601697	-0.219069	-1.13227	-1.77053	-0.94454	-3.23567	-2.44572	-2.8125	-1.65466	-2.33081	-2.39853	-0.258725	-2.86776	-3.11743	-0.350241	-1.98629	-2.25344	-1.28682	-2.17466	-1.69447	-1.73003	-2.31284	-1.39698	-2.76181	-2.58843	-2.1924	-1.56638	-1.82432	-1.54523	-0.752826	-1.73765	-2.69704	-1.69896	-2.47046	-1.87935	-2.15456	-2.83129	-1.30155	-1.73363	-1.1921
COL14A1|7373	2	-0.424149	0.203307	-0.239363	-0.0679885	0.648943	0.0487761	0.243325	-0.0748443	-0.0690531	-0.268953	-0.240027	-0.865316	-0.696658	-1.68022	-1.30488	-0.523444	-1.15294	-0.990102	-0.0497598	-0.0457189	-1.03831	-1.47616	-0.338974	-1.02929	-1.84363	-1.35543	-0.977271	-1.68229	-2.1768	-1.65788	-1.58952	-1.97282	-1.37097	-1.17846	-1.68735	-1.06205	-1.59481	-0.974708	-0.915472	-1.22118	-1.44544	-0.992593	-1.47652	-0.886522	-1.13662	-1.2113	-0.798078	-0.920378
COL17A1|1308	2	0.725579	0.214441	-0.343455	-2.60596	0.645665	0.291909	0.839505	-0.492625	0.271209	0.453737	0.0368943	-0.884513	-2.12622	-4.31702	-3.53361	-1.069	-0.962584	-1.04369	-0.360595	-1.31543	-3.06587	-3.42344	-1.3202	-1.36435	-2.62005	-1.56679	-0.95149	-2.01019	-2.39093	-1.8035	-1.75781	-1.48974	-0.7844	-2.91318	-1.00341	-0.99641	-1.65268	-1.58162	-1.03536	-0.757592	-1.49372	-0.991385	-1.12227	-1.58024	-2.40964	-1.53564	-1.85645	-1.40626
CRYAB|1410	2	0.0169534	0.796758	0.0507445	-0.0928882	0.0955809	0.0260062	-0.148158	-0.252654	-0.191757	-0.300586	-0.907982	-1.37934	-1.35019	-1.59284	-1.66297	-1.78569	-1.42635	-1.73653	-1.15307	-0.634121	-2.90544	-2.61123	-0.756732	-1.57715	-2.12877	-1.74007	-1.55384	-1.64883	-2.19233	-2.17076	-0.852535	-1.01745	-0.421854	0.138666	-0.989998	-1.15206	-0.121514	-0.653415	-0.45133	-1.24039	-1.98674	-1.56222	-1.5228	-1.61163	-0.459864	-1.24088	-2.23159	-1.43562
CXCL14|9547	2	0.191508	0.475284	-0.336758	-0.298403	0.507295	0.214432	0.0682237	-0.527688	0.08664	-0.380533	-0.328478	-1.02999	-1.1362	-0.89011	-2.27841	-1.17081	-0.970823	-0.022704	-0.590821	1.00548	-2.38133	0.626676	-0.106714	-1.61994	-0.394931	-1.38725	-1.13656	-1.06176	-2.14107	-1.68589	-1.9727	-2.93049	-2.37844	-1.77245	-1.60097	-1.12644	-1.45899	-0.857267	-1.23258	-1.20235	-1.84965	-1.91002	-1.87792	-0.889604	-1.62359	-1.56419	-1.62621	-1.34665
DGAT2|84649	2	-0.12221	0.741345	-0.00967155	0.490955	-0.766046	0.145943	-1.02747	0.596763	0.413434	-0.463046	-0.593313	-1.56559	-1.07088	-1.1862	-0.0957517	-0.685067	-1.30576	-1.35592	-1.30414	0.0945226	-1.82292	-0.996396	-0.154782	-1.02446	-1.99634	-1.11903	-1.19671	-1.3082	-1.93334	-1.40511	-0.364765	-0.699389	-0.571812	-0.330381	-0.772495	-0.683932	-0.372688	-0.44269	-0.534479	-0.573293	-0.765229	-1.18447	-1.09717	-0.727589	-1.02849	-0.991726	-1.10082	-1.25508
DPT|1805	2	-0.268404	1.08881	0.187664	0.233033	0.551472	0.202877	-1.41948	0.0748958	0.160836	-0.811703	-1.42688	-1.27437	-0.734488	-0.896696	-1.34778	-1.2387	-1.66333	-1.13291	-0.900789	-0.140429	-2.15234	-1.53974	-0.525702	-1.57121	-1.76293	-1.55374	-0.87747	-1.55571	-2.29586	-1.35039	-1.47971	-2.44979	-1.35695	-2.12274	-1.53942	-1.05674	-1.40277	-1.03177	-1.35313	-1.26527	-1.31692	-1.49906	-1.23991	-0.992508	-1.41289	-1.14188	-1.12679	-1.58845
FABP4|2167	2	-0.380945	1.16206	-0.165503	0.296681	0.51987	-0.340849	-0.826675	0.0489483	0.178573	-0.49216	-1.41044	-2.36873	-1.55507	-3.117	-3.89839	-3.10595	-2.17853	-3.96974	-2.53499	-0.400876	-3.54903	-4.48387	-0.68708	-2.69034	-2.7348	-1.9483	-2.31223	-2.1575	-4.30001	-2.88602	-2.33678	-6.48057	-3.55638	-2.3981	-2.93747	-2.61504	-3.06636	-1.31271	-2.68447	-2.80615	-2.45106	-3.14623	-3.79516	-2.88805	-3.80001	-1.89752	-2.13548	-1.77544
FHL1|2273	2	-0.0161631	1.01156	0.322939	0.509799	-0.00567751	0.0672619	-1.18585	0.0568565	0.0791617	-0.839896	-1.02577	-1.41157	-1.13846	-0.929415	-1.67264	-1.77491	-1.9572	-1.58892	-1.38291	-0.384585	-2.21076	-2.10574	-0.578733	-1.51761	-1.9435	-1.61132	-1.41717	-1.76658	-2.35731	-1.96504	-1.74315	-2.86753	-1.69477	-1.3957	-1.69111	-1.75788	-1.60113	-1.37538	-1.98401	-2.08409	-1.95547	-1.5206	-1.54585	-1.52444	0.0194558	-1.53563	-1.89863	-1.48648
FMO2|2327	2	0.32837	-0.156725	-0.268248	0.123567	0.0413188	-0.23546	-0.168269	-0.133365	0.249107	0.219705	-0.723006	-1.62463	-1.32845	-2.58182	-2.50683	-2.03819	-1.3222	-2.58133	-1.32639	-1.67299	-2.85875	-2.64447	-0.686518	-1.64682	-2.71202	-1.61721	-1.91316	-2.10058	-2.70567	-2.51029	-1.74364	-0.850236	-1.66062	-0.619101	-0.514414	-0.214797	-0.824709	-1.11565	-1.36952	-1.22778	-1.5764	-2.07717	-1.8992	-1.79582	-1.67224	-1.30833	-2.25842	-1.67094
GPAM|57678	2	-0.105996	0.279909	-0.0369688	0.480431	-0.512773	-0.0221235	-0.695168	0.459655	0.516788	-0.363754	-0.823881	-1.53209	-1.21827	-1.5233	-1.58848	-1.21661	-1.29374	-1.61956	-1.53626	-0.543431	-1.37876	-1.15011	-0.433314	-1.32068	-1.25501	-1.27515	-1.58153	-1.46993	-1.37251	-1.35034	-1.42215	-1.80561	-1.54405	-1.58485	-1.69222	-1.38023	-1.4494	-1.10058	-1.65857	-1.31943	-1.10905	-1.33324	-1.29633	-1.45581	-1.50361	-1.38911	-1.00993	-1.48569
GPD1|2819	2	-0.147143	0.964815	0.248843	0.659766	-0.740894	0.107086	-1.83559	0.459194	0.566626	-0.282702	-1.104	-2.18531	-1.14523	-4.38625	-3.66662	-2.71063	-1.79298	-3.78574	-2.91644	-0.21777	-3.42888	-4.17485	-0.174322	-2.68226	-2.19181	-1.52831	-2.58413	-1.65672	-2.09131	-2.61761	-1.85832	-3.63702	-1.996	-2.89425	-2.54956	-2.15531	-2.3834	-0.929431	-2.40025	-3.11627	-1.77167	-2.96783	-2.61031	-3.09751	-2.63951	-1.6003	-1.83175	-1.43144
GPX3|2878	2	-0.58392	1.26601	0.126545	0.771464	0.278088	0.161099	-1.26847	0.0278768	0.00614933	-0.784837	-0.981477	-1.53974	-1.00929	-1.49453	-1.97425	-1.95889	-1.66259	-1.68494	-1.5007	-0.540472	-1.15919	-2.04167	-0.569762	-1.77927	-1.47341	-1.45429	-1.42677	-1.44727	-1.93742	-1.5106	-1.48146	-2.51075	-1.49353	-1.0133	-1.56269	-1.31213	-1.38345	-0.879409	-1.42894	-1.29628	-1.68493	-1.65772	-1.67233	-1.56435	-1.80772	-1.24398	-1.49099	-1.11367
HSPB6|126393	2	-0.387933	0.846761	0.320011	0.595971	-0.0712678	0.062153	-1.52539	0.358845	0.224994	-0.424142	-1.18881	-1.52326	-1.037	-1.99522	-2.58575	-1.74382	-1.81489	-1.52114	-0.982531	-0.389221	-2.32422	-2.42934	-0.469526	-1.47173	-1.95263	-1.37478	-1.87774	-1.8213	-2.17806	-2.22751	-1.66998	-3.18212	-1.75639	-1.33508	-2.01324	-1.31593	-1.29439	-0.886549	-1.64819	-2.31707	-1.77156	-1.9229	-1.23978	-1.66081	-2.35511	-1.39081	-1.69569	-1.22824
ITIH5|80760	2	-0.130816	0.681111	0.228267	0.198384	-0.0536538	0.0342762	-0.491845	0.0717461	-0.039201	-0.498269	-0.922669	-1.61828	-1.13956	-2.1208	-1.99439	-1.58354	-1.49133	-1.35844	-1.2765	-0.363041	-1.8012	-2.14713	-0.583294	-1.46974	-1.7024	-1.3537	-1.72777	-1.3745	-1.47353	-1.92825	-1.18468	-2.21763	-1.80257	-1.93388	-1.56774	-1.32441	-1.52639	-0.893292	-1.36581	-1.2118	-1.59511	-1.64314	-1.47084	-1.41843	-2.30114	-1.39872	-1.34199	-1.32422
KIT|3815	2	1.08672	-0.3503	-0.687875	-1.48218	0.397627	0.00656754	1.02261	-0.908306	0.36632	0.548823	-0.356902	-1.3305	-1.39269	-1.80699	-1.74372	-1.41171	-1.40135	-2.09583	-1.19944	-1.58762	-2.16254	-1.84858	-1.23009	-1.59628	-2.19968	-1.38262	-2.07903	-1.86086	-1.91482	-2.36151	-0.812559	-3.25301	-1.18777	0.267642	-1.13985	-1.57675	-0.728662	-1.29952	-1.2178	-0.801657	-1.71172	-1.90154	-1.76463	-1.78593	-0.352413	-0.568521	-2.16381	-1.91812
KRT14|3861	2	0.493415	1.03859	-0.457138	-2.02563	0.753517	0.522407	0.285669	-0.556284	0.0745346	-0.12908	-0.0682599	-0.984219	-2.39299	-3.84696	-3.9482	-1.18538	-0.913696	-1.20164	-0.407099	-1.63562	-3.87978	-4.80511	-1.43062	-1.74638	-4.16517	-1.82626	-1.25374	-2.68331	-2.4666	-2.13605	-1.0422	2.28962	0.00902495	-1.83516	-1.26897	-0.881749	-1.11458	-1.97487	-1.18554	-0.925874	-1.97958	-1.43441	-1.42598	-1.54691	-3.816	-1.76396	-2.0375	-1.64931
KRT17|3872	2	0.168345	0.774212	-0.62506	-1.25198	0.477646	0.239712	0.336104	-0.459795	-0.165707	0.506524	-0.368895	-0.550087	-2.0432	-1.59	-3.09008	-1.02719	-0.954486	-0.898462	-0.378867	-1.39875	-3.1789	-4.13593	-1.29599	-1.59457	-2.89356	-1.53812	-0.904928	-2.14606	-2.12762	-1.6728	-0.726224	0.758216	-0.0404892	-1.60627	-0.624812	-0.86259	-1.36138	-1.06176	0.0571193	-1.02863	-1.87561	-0.0805307	-1.06452	-0.905156	-1.99076	-1.30718	-2.19323	-1.29065
KRT5|3852	2	0.52361	0.652617	-0.644134	-1.02906	0.567501	0.298036	0.395641	-0.712684	-0.03315	-0.0183766	-0.330558	-0.630797	-2.62568	-2.74264	-3.91774	-1.11239	-1.16019	-1.42976	-0.75699	-1.60911	-2.9343	-2.96589	-1.61268	-1.82152	-4.1182	-1.93004	-1.31814	-2.79276	-2.8199	-2.20064	-0.664891	0.855173	-0.238785	-2.95043	-0.613927	-0.677591	-2.12093	-1.05312	-0.779092	-0.702087	-2.04218	-1.23166	-1.41988	-0.853959	-0.901156	-1.38619	-2.10665	-1.75447
LIPE|3991	2	-0.43881	0.912936	0.28831	0.566383	-0.78693	0.0676216	-1.44436	0.433662	0.572443	-0.171251	-0.989734	-1.45635	-0.964045	-2.59217	-2.64943	-2.37011	-1.36699	-1.65638	-1.65068	-0.377082	-1.9389	-1.81251	-0.234567	-1.72464	-1.18364	-1.25884	-1.66583	-1.4423	-1.08346	-2.10089	-1.70555	-2.25954	-1.75877	-2.27104	-1.7213	-1.52875	-1.6127	-0.835359	-1.72313	-2.35299	-1.26475	-2.20566	-1.12319	-1.54704	-1.95597	-1.26902	-1.49972	-1.01688
LPL|4023	2	-0.201664	0.680235	-0.0388628	0.308975	-0.164505	-0.0946712	-1.07658	0.349856	0.53517	-0.297957	-1.00204	-1.95138	-1.37017	-1.46566	-2.23443	-2.04917	-1.98298	-2.41919	-1.92397	-0.309422	-2.49111	-2.35671	-0.614521	-1.9976	-1.7028	-1.87256	-2.13884	-1.83773	-2.20637	-2.54519	-0.931769	-3.41779	-2.12645	-0.790112	-1.96735	-2.28367	-1.20185	-1.03351	-1.46213	-1.48971	-2.11043	-1.76541	-2.00899	-2.01309	-2.33481	-1.84712	-1.60397	-1.54108
MFAP4|4239	2	-0.122416	0.660689	-0.0705965	-0.0198666	0.481996	0.344973	-1.06205	-0.0470004	0.326771	-0.492495	-0.633374	-1.45286	-0.987466	-1.64402	-1.94954	-0.635728	-1.46722	-1.03464	-0.270073	-0.42429	-1.48736	-1.21404	-0.461882	-1.53117	-1.62002	-1.53503	-1.23486	-1.51014	-2.38529	-1.61402	-1.78484	-2.74568	-1.52967	-2.18638	-1.65951	-1.11707	-1.50176	-0.954622	-1.16985	-1.43571	-1.64118	-1.35832	-1.46629	-1.03296	-1.61099	-1.24659	-1.49403	-1.12686
MME|4311	2	-0.0733845	-0.0938629	-0.325362	-0.324745	0.469815	-0.129894	0.583988	-0.227717	0.108839	0.0123222	-1.05918	-1.41898	-1.30304	-0.224758	-1.1108	-1.07096	-1.46694	-1.75334	-1.02785	-1.07657	-1.79981	-1.99858	-1.23793	-1.55579	-1.71194	-1.91507	-1.4211	-1.57565	-2.63308	-1.46742	-1.86393	-2.14594	-1.35279	-3.04585	-1.31439	-1.58359	-1.73752	-1.16931	-1.61634	-1.50425	-2.06611	-1.28702	-1.36694	-1.42549	-1.41767	-1.46278	-1.78927	-1.72769
MYH11|4629	2	0.289145	0.43479	-0.322939	-0.64733	0.355164	0.045976	0.375651	-0.654869	0.155677	-0.0312648	-0.31973	-1.31438	-1.11411	-1.21036	-1.69234	-1.74524	-1.50668	-1.19797	-1.04238	-1.82271	-2.22874	-2.3597	-1.45217	-1.19684	-2.22266	-1.54083	-1.42851	-2.14913	-2.03473	-2.32486	-1.78208	-2.73176	-1.30695	-1.65777	-1.7147	-1.15201	-1.88918	-1.51035	-1.53955	-1.12759	-1.94041	-1.39871	-1.45233	-1.71389	-1.67285	-1.4668	-1.79521	-1.73629
NTRK2|4915	2	0.433008	-0.137739	-0.457268	-0.37631	0.530472	-0.140159	0.547276	-0.418594	-0.0281001	0.0474157	-0.514521	-1.42669	-1.43256	-1.9162	-2.3738	-1.82124	-1.53646	-1.64913	-0.976625	-1.4188	-2.8834	-2.5554	-1.2416	-1.60107	-2.2055	-1.79186	-1.85859	-2.06032	-0.90495	-2.3936	-1.43112	-2.89573	-0.813389	-2.21711	-0.983547	-0.995661	-1.95858	-1.60489	-1.87872	0.207597	-2.0646	-2.13359	-1.70151	-1.59418	-2.40597	-1.90122	-2.02492	-1.76652
PDK4|5166	2	-0.0787516	0.449226	-0.0810753	0.598583	0.209216	0.43412	-0.935221	-0.196216	-0.00542953	-0.394453	-0.582461	-0.79951	-1.33411	-1.39241	-1.21084	-2.21809	-1.55108	-1.72508	-0.646588	-0.841324	-0.738517	-1.30145	-0.919272	-1.46657	-1.61709	-1.69	-1.6396	-1.46723	-2.32585	-1.59987	-1.61798	-2.61998	-2.62922	-1.61148	-2.1195	-1.73156	-1.9214	-1.29533	-1.92971	-1.91491	-1.73746	-1.85616	-0.795466	-2.25561	-1.94749	-1.6297	-1.24768	-1.27952
PLIN1|5346	2	-0.194729	0.942177	0.228347	0.613688	-0.443371	0.179316	-1.94116	0.41972	0.551321	-0.355309	-0.8984	-2.17957	-1.216	-3.61427	-3.01447	-3.03881	-2.24563	-3.18418	-2.78283	-0.307148	-3.43535	-2.80168	-0.504423	-2.66257	-2.38696	-1.57604	-2.44456	-2.33472	-2.29632	-2.65016	-2.01328	-3.84314	-3.47783	-2.91595	-2.781	-2.34139	-2.4373	-0.962574	-2.2762	-3.34771	-2.34256	-3.36369	-2.76355	-2.38622	-3.717	-1.71866	-1.75253	-1.47304
PLIN4|729359	2	-0.0665392	1.29502	0.240587	0.584224	-0.592184	-0.0112244	-1.37996	0.182691	0.366344	-0.618961	-0.983712	-1.99667	-1.42168	-3.92624	-3.44867	-3.21597	-2.44823	-2.67051	-2.28245	-0.170335	-3.5835	-1.7417	-0.206485	-2.81017	-2.44332	-1.52969	-2.3182	-2.2328	-1.93	-2.71696	-2.12609	-4.01419	-3.24603	-1.84163	-2.69069	-2.42464	-2.53733	-1.18744	-2.48647	-3.10231	-2.5586	-3.54889	-2.90069	-3.02605	-4.14088	-1.78788	-1.86856	-1.71948
SAA1|6288	2	0.253909	1.23213	-0.120578	0.00463696	0.378592	0.10897	-0.897177	-0.217799	-0.031596	-0.711089	-0.194539	-1.45384	-1.10038	-2.40674	1.44436	-2.5023	-1.27713	-2.12434	-1.43137	-0.178003	-3.75413	-3.35766	-0.580495	-2.30758	-2.95221	-1.48675	-1.95454	-1.87324	-1.64948	-2.29508	-1.41783	0.4119	-1.70426	-1.90809	-0.623399	-0.910361	-0.958812	-0.802997	-0.244039	-0.517005	-1.92303	-2.06606	-2.22046	-1.21535	-3.34382	-1.7537	-1.48357	-1.47341
SFRP1|6422	2	0.719899	-0.245252	-0.774401	-1.0393	0.773723	-0.166707	1.11752	-0.757336	0.0202416	0.351616	-0.371231	-1.96814	-2.2409	-3.9112	-3.98992	-1.96953	-1.57285	-2.35158	-0.930545	-1.88211	-3.39366	-3.6065	-1.63665	-2.38989	-2.95385	-2.62803	-2.51134	-3.17817	-2.99673	-3.11885	-0.650661	-0.963566	-0.222094	-0.0209818	-1.4402	-1.26038	-1.2277	-1.98553	-1.0011	0.40475	-2.47297	-2.01812	-2.34046	-2.40398	-2.70115	-1.71898	-2.51662	-2.33538
SORBS1|10580	2	-0.0351848	0.33532	0.17276	0.300449	-0.306871	-0.0182356	-0.443624	0.140783	0.286607	-0.432003	-0.545822	-1.32325	-1.10136	-1.09752	-1.18495	-1.41795	-1.53647	-1.10991	-0.923092	-0.392508	-1.70376	-1.2813	-0.730075	-1.22871	-1.59095	-1.27488	-1.60298	-1.67411	-1.71766	-1.41127	-1.56238	-1.26581	-1.21794	-1.59296	-1.18634	-1.24973	-0.946746	-0.980673	-1.27365	-1.52512	-1.79199	-1.64449	-1.31717	-1.05286	-1.37391	-1.34924	-1.25374	-1.38805
SVEP1|79987	2	-0.35844	0.640002	0.181383	0.143679	0.403114	0.16926	-1.19761	0.262403	0.191699	-0.435493	-0.507006	-0.873421	-0.719802	-0.328789	-1.18124	-1.48872	-1.22072	-1.18101	-0.588006	-0.965028	-1.526	-1.30314	-0.655845	-1.22393	-1.16813	-1.40252	-0.875825	-1.37079	-1.70324	-1.49109	-1.67264	-2.3548	-1.34565	-2.0547	-1.58434	-1.30545	-1.21261	-0.810715	-1.24699	-1.52566	-1.25654	-1.25873	-1.14691	-1.01263	-1.17544	-1.37313	-1.05164	-1.40893
SYNM|23336	2	0.463862	0.146107	-0.311184	-1.1026	1.14639	0.140649	0.351145	-0.519958	-0.0564919	-0.257919	-0.277187	-1.69856	-1.99653	-2.2633	-1.83504	-1.7588	-1.22973	-2.11897	-0.894293	-1.63278	-1.94325	-1.68066	-1.39723	-1.85917	-2.05808	-2.11404	-1.85089	-1.75197	-2.0509	-1.91342	-0.763566	-2.14836	-0.374592	-0.568915	-1.07876	-0.942578	-0.713771	-1.06838	-0.735105	-0.19679	-1.72954	-1.6523	-1.49208	-1.86972	-1.82629	-1.85641	-1.3437	-1.91904
TGFBR3|7049	2	0.291542	-0.127297	-0.153829	-0.0671213	0.205785	0.00399214	-0.163138	-0.194212	0.200473	0.00380622	-0.724346	-1.63981	-1.33512	-1.99245	-0.538046	-1.71689	-1.4718	-2.041	-0.9728	-1.05378	-1.5942	-0.273932	-0.818714	-1.64808	-1.50397	-0.9393	-1.82573	-1.10897	-0.729588	-2.28901	-0.881777	-1.11298	-0.946212	-1.05535	-1.70499	-1.23554	-0.916205	-1.27521	-1.4123	-1.23274	-0.919027	-1.51099	-1.75916	-1.71346	-2.2502	-1.52623	-1.47324	-1.42818
TNXB|7148	2	-0.380267	0.937809	0.000291767	0.574569	0.125278	0.253513	-0.976213	-0.0696814	0.0784576	-0.543756	-1.33366	-1.62335	-1.12499	-2.2609	-2.79048	-2.1127	-1.67282	-2.03451	-1.13521	-0.427846	-2.10488	-1.95324	-0.700942	-1.69077	-1.70057	-1.54961	-1.7092	-1.75016	-1.84721	-2.01058	-1.9533	-2.18674	-1.21321	-1.80697	-1.60625	-1.59468	-1.66859	-1.29279	-1.61331	-1.83429	-1.70068	-1.54566	-1.60406	-1.46228	-2.14462	-1.4456	-1.60879	-1.56945
ABLIM1|3983	3	0.142736	-0.0948003	-0.130536	-0.0337908	0.312346	0.00452975	0.063958	-0.269918	0.087582	-0.0821068	-0.148789	-1.22843	-0.887537	-0.963876	-0.77002	-0.91563	-0.99079	-1.12962	-0.611655	-0.242817	-0.776558	-0.303535	-0.625347	-1.15875	-0.717524	-0.886689	-1.26364	-1.14928	-0.86366	-0.560242	-0.434719	0.0947651	-0.866281	-0.743491	-1.21041	-0.80751	-0.788175	-0.620085	-0.66432	-0.11332	-0.886394	-0.364451	-0.658804	-0.742602	0.227319	-0.89433	-0.143001	-1.09789
ACSL1|2180	3	-0.0289551	0.218063	-0.190773	0.354381	0.554092	-0.138235	-0.980861	0.230387	0.316841	-0.33494	-0.759535	-1.09721	-1.07729	-0.669585	-0.15745	-0.734241	-1.56612	-1.71083	-1.19395	-0.0955622	-1.0091	-0.781037	-0.479687	-1.6624	-1.17095	-1.14238	-0.968006	-1.17061	-1.53579	-1.04025	-0.800472	0.0958413	-0.953219	-0.747164	-1.10193	-1.07264	-0.960103	-0.800903	-1.48003	-0.841692	-1.33932	-0.978609	-0.980513	-0.95296	-0.255493	-1.00931	-0.445533	-0.963183
ANXA1|301	3	0.1912	0.530423	-0.235234	0.0582301	0.454969	-0.0440662	-0.311477	-0.387401	-0.0561887	-0.200456	-0.623699	-0.968187	-1.14348	-0.199684	-1.06595	-0.957708	-1.46358	-1.17343	-0.555294	-0.34376	-1.34033	-1.34252	-0.71982	-1.34997	-1.25346	-1.42708	-0.830571	-1.31781	-1.88303	-1.07027	-1.14164	-0.113095	-0.393369	-0.903354	-1.13317	-1.10628	-1.0244	-0.889544	-0.480603	-0.278366	-1.55397	-0.760914	-1.31254	-1.03419	-0.324297	-1.35389	-1.32571	-1.33062
APOD|347	3	0.200269	0.16602	-0.612705	-0.596132	1.65101	-0.0274154	-0.358331	-0.507629	0.162571	-0.0776597	-0.535592	-1.60017	-1.71654	-2.37699	1.23782	-1.31976	-1.38958	-1.49115	-1.06623	-1.49464	-2.7382	-2.44695	-0.692018	-2.25454	-2.72324	-0.785585	-1.71811	-1.79968	-2.9511	-2.40546	-2.26621	-2.7387	-2.72876	-2.73316	-1.90908	-1.6322	-1.77439	-1.73862	-1.90086	-1.76234	-1.10303	-2.32819	-0.323007	-0.647831	-0.699298	-1.99503	0.231168	-2.09173
AQP1|358	3	0.120084	0.29076	-0.343929	-0.2251	0.624119	0.0940014	0.170885	-0.313933	-0.0687902	-0.348097	-0.346784	-1.13233	-1.00453	-0.466535	-1.12394	-1.09255	-1.24135	-1.15371	-0.593444	-0.244324	-1.19189	-1.43987	-0.477516	-1.27016	-1.25779	-1.35761	-0.912271	-1.68138	-1.56316	-1.35698	-1.59138	-1.58299	-0.399374	-0.422429	-1.71913	-1.07419	-1.02808	-0.968149	-1.10483	-0.631806	-1.44193	-1.14989	-1.33841	-1.11267	-1.28516	-1.26832	-1.1779	-1.20043
CAV1|857	3	-0.00375304	0.53372	-0.13993	0.149701	0.33137	0.0255294	-0.449859	-0.106286	0.113713	-0.454204	-0.834692	-1.07084	-1.18447	-0.605325	-1.47987	-1.23816	-1.4343	-1.24524	-0.902083	-0.358773	-1.2464	-1.67171	-0.535121	-1.3749	-1.52336	-1.50932	-1.22054	-1.53103	-1.92508	-1.65298	-1.61715	-1.51353	-0.660944	-0.782633	-1.48814	-1.41798	-1.38293	-1.13878	-1.46878	-1.13287	-1.67274	-1.49306	-1.35981	-1.42881	-1.26854	-1.42214	-1.37524	-1.42146
CCDC80|151887	3	-0.267444	0.954384	0.0748192	0.373807	0.722624	0.234844	-1.3466	-0.0929965	-0.0146986	-0.63874	-0.71676	-0.950558	-0.675947	-0.0470752	-0.723712	-0.699042	-1.37915	-0.667177	-0.512609	-0.0418811	-1.14868	-0.670169	-0.284907	-0.924442	-1.17228	-1.29003	-0.378812	-1.10894	-2.0457	-0.872	-1.38258	-1.34041	-1.01113	-1.23024	-1.54683	-0.992859	-0.977719	-0.752001	-0.958593	-0.816973	-1.26226	-0.668306	-1.01503	-0.690184	-0.480566	-1.05851	-0.702676	-1.02787
CRIM1|51232	3	0.266895	-0.240829	-0.194828	-0.221727	0.466173	-0.0744216	0.208539	-0.364979	0.124955	0.0302226	0.175326	-0.904292	-0.870501	-0.096411	-0.797083	-0.833178	-0.874974	-0.382473	-0.516588	-0.502042	-0.568491	-0.325689	-0.829289	-0.903882	-1.13869	-0.930803	-1.02132	-1.22371	-0.716472	-0.995163	-1.10083	-0.48233	-0.895265	-1.09881	-1.10566	-1.16815	-0.742093	-0.800942	-1.02293	-0.393945	-0.938089	-1.28341	-1.17552	-1.07446	-0.614639	-1.07381	-0.747806	-1.06842
CX3CL1|6376	3	0.830494	0.276209	-0.723537	-1.02135	0.61993	-0.108154	0.536589	-0.87417	-0.0109496	0.474939	-0.461489	-1.18663	-1.30857	-1.41463	-1.00195	-1.3854	-1.17637	-1.05481	0.032063	-1.28716	-1.72173	-1.77992	-0.955391	-1.30447	-0.78148	-1.59894	-0.74592	-1.36116	-1.39237	-1.51844	-0.702661	0.145771	-0.934044	-0.935351	-0.749891	0.0149498	-0.949182	-0.877794	-0.324097	0.22914	-1.29979	-0.389141	-1.33822	-0.807392	-1.32283	0.0372869	-1.51152	-1.40983
CXCL12|6387	3	0.186645	0.380931	-0.465392	-0.245692	0.606754	0.100581	-0.242762	-0.288229	0.0575176	-0.090353	-0.882136	-0.968502	-0.868017	0.0598513	-1.08585	-0.891628	-1.53316	-1.39956	-0.791632	-0.644785	-1.13354	-1.03478	-0.413646	-1.31534	-1.37329	-1.46428	-0.64028	-1.7528	-1.3566	-1.10212	-1.48872	-1.49677	-1.12297	-1.32216	-1.42246	-1.08976	-1.18401	-1.08706	-1.21653	-0.705549	-1.30293	-1.17426	-1.39417	-1.00385	-0.749633	-1.32581	-0.946164	-1.18494
CYR61|3491	3	0.715127	0.142304	-0.868497	-0.313992	0.919392	-0.27664	-0.167883	-1.20733	0.423571	0.633948	0.0387885	-0.705914	-0.932791	0.536432	-0.226903	-0.642741	-0.983206	-0.829923	0.190887	-0.400575	-0.916644	-1.08241	-0.226619	-1.27004	-1.36808	-1.18901	-0.367875	-1.14325	-1.39445	-0.926449	-1.06981	-0.813232	-0.229435	-0.448979	-1.16841	-0.861917	-0.784167	-1.1031	-0.373522	-0.332819	-1.5332	-0.605065	-1.15456	-0.838234	-0.570862	-0.537455	-1.53789	-0.75105
DST|667	3	0.703725	-0.0877623	-0.535285	-0.678958	0.644249	-0.109812	0.412084	-0.789862	0.140475	0.301147	-0.0397202	-1.24959	-1.42737	-0.711486	-1.58749	-1.23016	-1.58518	-1.55439	-0.708094	-1.02193	-0.521355	-1.27331	-0.942725	-1.13289	-1.60653	-1.66198	-1.20172	-1.84841	-1.31948	-0.996619	-1.37762	-0.829248	-0.664891	-1.55246	-1.78223	-1.3085	-1.60204	-1.52904	-1.24365	-0.397668	-1.40942	-0.553507	-1.33651	-1.18912	-0.8349	-1.3883	-1.33151	-1.60565
DUSP1|1843	3	0.369741	0.552194	-0.627675	0.0386315	1.03642	-0.137176	-0.270981	-1.02053	0.230385	-0.171009	-0.0722537	-0.665972	-1.24312	-0.0687339	-1.34228	-0.996337	-1.17746	-0.973727	-0.384634	-0.568702	-0.968545	-0.994129	0.0206393	-1.16909	-1.81692	-1.23332	-0.837765	-1.20993	-1.59808	-1.0919	-1.38943	-1.10324	-0.816099	-0.439246	-1.22734	-1.1825	-1.66241	-1.10934	-1.15389	-0.741189	-1.63691	-1.01016	-1.54359	-1.26159	-1.02583	-0.764453	-1.76585	-1.10745
EFEMP1|2202	3	-0.0482669	0.450693	-0.18129	0.14157	0.540254	0.0164086	-0.0742577	-0.310844	-0.0611761	-0.473091	-0.792537	-1.08517	-0.646942	0.0162315	-1.79852	-1.27263	-1.28093	-1.29325	-0.887692	-0.80426	-2.61366	-0.843567	-0.433061	-1.44657	-0.638896	-1.65671	-0.835092	-1.2408	-0.769991	-1.50547	-1.59297	-2.1729	-1.39473	-0.697894	-1.75603	-1.3115	-1.41492	-0.587563	-1.10188	-0.807674	-1.27889	-1.3481	-1.15269	-1.14693	-0.308752	-0.680634	-1.01506	-1.67208
EGR1|1958	3	0.86772	0.417871	-1.12371	-0.479145	1.14482	-0.416619	0.0669841	-1.55032	0.556557	0.515834	0.0615515	-1.05234	-1.71168	-0.382552	-1.625	-1.44945	-1.33168	-1.50399	-0.464594	-0.728993	-1.3231	-1.75391	-0.284833	-1.66035	-1.40966	-1.57018	-1.44606	-1.93298	-1.79882	-1.44365	-1.49236	-1.37703	-0.801499	-1.16546	-1.99899	-1.39777	-1.85926	-1.25114	-1.21434	-0.773465	-2.13395	-1.21966	-1.75218	-1.67681	-1.55709	-0.955509	-2.05178	-1.44722
EMP1|2012	3	0.0129615	0.365595	-0.197986	0.250252	0.283574	0.0425488	-0.638091	-0.268927	0.111242	0.0388296	-0.180264	-0.727834	-0.752506	0.11333	-0.103245	-0.665826	-1.11336	-0.828595	-0.147523	-0.223488	-0.915108	-0.470972	-0.363483	-0.860896	-0.751985	-1.16496	-0.568027	-1.10316	-1.28556	-0.919967	-0.704614	-0.0643065	-0.312739	-0.505706	-1.20329	-0.89622	-0.574054	-0.604926	-0.942314	-0.834885	-0.907242	-0.469398	-0.937847	-0.736084	0.287696	-0.592411	-0.708632	-0.749736
EPAS1|2034	3	-0.0658461	0.260961	-0.0968976	0.0602961	0.522701	-0.0809458	-0.188794	-0.151677	0.0893325	-0.349131	-0.194403	-0.942994	-0.909359	-0.114679	-0.935958	-0.813949	-1.18583	-1.17693	-0.54107	-0.219549	-0.740251	-0.974782	-0.486499	-0.99222	-0.613169	-1.08823	-0.785935	-1.37381	-1.33866	-0.873064	-1.23166	-0.778649	-0.940672	-0.504126	-1.11377	-1.03432	-1.02105	-0.666803	-1.01436	-0.468891	-0.901868	-0.627096	-1.16767	-0.65549	-0.600939	-0.648497	-0.725306	-0.826809
FAT1|2195	3	0.510431	-0.263481	-0.276614	-0.347405	0.26279	-0.105045	0.347123	-0.373423	0.158245	0.0873802	0.245272	-0.683397	-0.639612	0.412464	-0.92878	-0.467103	-1.24551	-0.711923	-0.43148	-0.636811	-0.289341	-0.359119	-0.50345	-0.748685	-0.62407	-1.25123	-0.500066	-1.18782	-1.5723	-0.906337	-0.14829	-0.118048	0.201635	-0.78736	-1.44761	-0.361619	-0.447546	-0.495768	-0.622687	0.611387	-0.852885	-0.315915	-0.414279	-0.356445	0.0765812	-1.17745	-0.17746	-0.434015
FBLN1|2192	3	-0.185464	0.65883	-0.10214	-0.0125706	0.809932	0.333717	-0.856514	-0.19903	0.02662	-0.473379	-0.532091	-0.909034	-0.612966	-0.0708807	-0.753698	-0.507794	-1.09554	-0.248346	-0.375991	0.00849444	-1.06187	-0.509357	-0.147873	-1.08345	-1.2166	-0.990213	-0.633644	-1.09512	-1.54016	-1.01656	-0.945424	-1.46762	-0.433904	-0.986707	-1.1316	-0.797943	-0.555025	-0.835903	-0.592133	-0.932461	-0.582489	-0.659865	-0.934557	-0.677507	-0.304384	-0.929743	-0.976078	-0.695475
FBLN2|2199	3	-0.654438	0.952103	-0.0104776	0.542675	0.29176	0.173636	-0.552413	0.122011	-0.0459649	-0.818892	-0.653637	-0.893453	-0.492207	0.0922619	-0.807299	-0.291921	-1.06751	-0.4423	-0.468405	0.210574	-1.59098	-0.959059	-0.165811	-0.666934	-0.972129	-0.859466	-0.16996	-0.825532	-1.9236	-0.787435	0.223318	-0.995087	-0.0976307	-0.36406	-0.749447	-0.714149	-0.789142	-0.421624	-0.770293	-0.763591	-1.26675	-0.524072	-0.743878	-0.330304	-0.144216	-0.802852	-0.6886	-0.837311
FOS|2353	3	0.520031	0.79733	-0.798014	-0.264507	1.39332	-0.314751	-0.0601159	-1.39892	0.528888	-0.40326	0.0327568	-0.766951	-1.5813	-0.502968	-1.37243	-1.7942	-1.60908	-1.75199	-0.558167	-0.484305	-1.42241	-1.37059	-0.0627036	-1.49098	-1.71197	-1.56535	-1.32051	-1.78364	-1.78825	-1.43618	-1.87078	-1.74566	-1.19369	-1.49679	-1.65612	-1.58197	-2.06726	-1.20484	-1.55813	-0.898728	-2.07082	-1.30617	-1.73876	-1.71003	-1.75576	-0.770273	-2.26935	-1.59696
IGJ|3512	3	0.848177	0.272742	-0.53337	-2.75091	1.36259	0.353205	-0.101902	-0.759263	0.69866	0.610078	-0.317013	-1.29257	-1.64802	-2.86244	-2.7343	-1.94535	-1.72257	-1.59037	-0.37888	-1.13601	-1.08011	-2.23411	-0.832675	-1.50885	-3.66595	-1.72892	-1.17983	-1.73793	-2.79364	-1.08671	-1.23975	-0.368567	-1.75896	-1.43969	-0.946887	-0.499542	-1.5509	-0.574969	-0.837245	0.591973	-1.13639	-1.12364	-2.59888	-1.06752	-0.841406	-1.20677	-0.638001	-2.13713
KCTD12|115207	3	0.103281	0.0460013	-0.230939	0.0349457	0.845167	0.010892	-0.0292729	-0.33404	0.0298993	-0.475934	-0.495531	-0.830621	-0.964706	0.0899502	-0.980509	-0.755153	-1.02908	-0.958223	-0.638989	-0.366499	-0.494929	-0.899245	-0.40074	-0.923075	-0.920029	-1.24044	-0.507524	-1.10551	-1.41689	-0.891948	-1.05309	-0.543755	-0.964083	-0.699547	-0.93043	-0.731803	-0.968512	-0.701759	-1.06105	-0.225424	-1.02078	-0.84299	-1.05961	-0.950882	-0.659354	-1.05141	-0.570706	-1.05753
KRT15|3866	3	0.586319	0.352548	-0.937157	-1.61047	0.800279	0.0722894	1.03946	-0.994307	0.184635	0.506411	-0.645664	-1.11942	-0.225908	-2.69473	-1.75715	-1.22264	-1.24219	-2.35986	-1.04411	-1.82603	-3.04648	-2.08741	-1.97678	-2.24933	-1.69607	-2.06282	-2.32678	-1.30836	-1.18986	-2.67685	-0.486201	1.57311	-0.264105	0.779533	-1.28829	-0.690692	-1.62918	-2.01089	-0.993649	-0.649264	-1.79912	-1.7954	-2.10905	-1.17142	-1.16563	-1.08684	-2.39548	-1.80294
MCAM|4162	3	-0.167529	0.626802	0.0196483	0.128089	0.0599974	-0.0554681	-0.270583	0.0706384	0.0736906	-0.485286	-0.780774	-0.781837	-0.7686	-0.0711008	-0.63863	-0.790593	-1.24407	-0.708562	-0.735647	-0.231774	-0.775835	-1.22039	-0.434705	-0.66856	-0.748612	-0.968118	-0.587007	-1.14313	-1.12067	-0.9889	-0.825427	-0.398597	-0.456592	-0.00965586	-1.02138	-0.778576	-0.659726	-0.73	-0.644386	-0.351837	-1.18526	-0.610578	-0.715147	-0.736714	-0.478629	-0.8378	-0.873038	-0.750417
MFGE8|4240	3	0.199057	0.350744	-0.531649	-0.475572	0.124758	-0.0856421	1.07275	-0.555566	-0.12509	0.0262061	-0.752315	-0.779381	-0.779002	0.128423	-0.631923	-0.734574	-1.3417	-0.80391	-0.771456	-0.766786	-1.44129	-1.21744	-0.850903	-0.736718	-0.823309	-1.07789	-0.446909	-1.26673	-1.62672	-1.15773	-0.218972	-0.276532	0.25268	0.0494702	-1.01924	-0.674151	-0.102946	-0.839608	0.0180919	-0.179433	-1.43482	-0.532504	-0.738943	-0.826804	-0.545561	-1.01004	-1.37846	-1.0812
MGLL|11343	3	-0.206665	0.536821	-0.0980886	0.141454	0.178902	-0.0299233	-0.490691	0.0575467	0.268749	-0.358105	-0.712425	-0.985753	-0.791892	-0.796747	-0.752425	-1.02559	-1.47724	-0.653767	-0.184383	-0.0453352	-1.00733	-0.63823	-0.262538	-1.10803	-0.279557	-0.926693	-0.652518	-1.24468	-1.64616	-0.982481	-1.23329	-1.39127	-1.15276	-1.48771	-1.21275	-1.24851	-0.863327	-0.664955	-1.09551	-1.10933	-0.624489	-0.703189	-0.233257	-1.05305	-0.152302	-1.04063	-0.794762	-1.34006
MYLK|4638	3	0.55427	0.0757827	-0.455872	-1.02547	0.700033	0.106415	0.461772	-0.656153	0.0915659	0.147657	-0.285478	-0.899356	-1.15498	0.158988	-1.05871	-1.00058	-1.30724	-0.943985	-0.677324	-0.96617	-1.15477	-1.49719	-1.22804	-1.05876	-1.37894	-1.32891	-0.687071	-1.54682	-1.79946	-1.19857	-0.878664	-1.2624	-0.81892	-0.835804	-1.19928	-1.1477	-0.89755	-1.35855	-1.22314	-0.448877	-1.60001	-0.748094	-0.996787	-1.04872	-0.503936	-1.43132	-1.37227	-1.31908
NDRG2|57447	3	0.606084	0.182774	-0.635134	-0.749648	0.266696	-0.171836	0.886967	-0.699849	0.0830461	0.2309	-0.545935	-1.4661	-1.28255	-1.73321	-1.50267	-0.95835	-1.03861	-1.38727	-0.850225	-0.811696	-1.41852	-1.80041	-0.91625	-1.30117	-0.923373	-1.05672	-1.54092	-1.3965	-1.10603	-1.54985	-0.843312	-2.36274	-0.457395	0.297515	-1.42077	-1.11395	-0.826033	-1.13147	-0.782806	0.274393	-1.41385	-1.11022	-1.30596	-1.43967	-1.8904	-1.85991	-1.09221	-1.57038
NFIB|4781	3	0.580409	-0.0827832	-0.471801	-0.401965	0.495223	-0.115408	0.488476	-0.50848	0.0450904	-0.0287608	-0.399507	-1.35493	-1.18574	-0.804418	-1.09153	-1.14299	-1.35411	-1.42593	-0.416043	-1.10492	-0.382111	-0.741124	-0.949046	-1.17515	-1.05908	-1.33678	-1.00908	-1.42472	-2.1421	-0.733601	-0.384144	0.275779	0.365605	0.366412	-1.14078	-0.424803	-1.0395	-0.533293	-0.597724	-0.19262	-1.15081	-0.73658	-0.766954	-1.273	-0.883868	-0.621225	-0.828453	-0.805337
PECAM1|5175	3	-0.12844	0.367832	-0.154262	0.117451	0.895395	0.128338	-0.408733	-0.192754	-0.0412672	-0.583559	-0.375814	-1.01329	-0.769615	-0.170571	-0.889698	-0.799816	-1.02504	-1.05914	-0.504996	0.00958057	-0.423739	-0.91356	-0.326729	-0.884481	-0.712943	-1.08863	-0.428114	-1.13893	-1.40772	-0.445103	-1.08186	-0.336471	-0.9929	-0.473837	-1.15219	-0.858035	-0.854707	-0.554533	-0.855982	0.145276	-0.767551	-0.504679	-0.793516	-0.761184	-0.53672	-0.979336	-0.656778	-0.86225
PIK3R1|5295	3	0.521366	-0.16035	-0.390482	-0.558232	0.545587	-0.101943	0.264148	-0.318913	0.0730749	0.125745	-0.0686064	-1.05376	-1.0088	-0.742386	-0.842127	-0.543997	-1.02971	-1.07813	-0.562999	-0.11622	-0.763109	-0.377896	-0.844239	-1.17426	-0.919364	-1.04314	-0.979075	-1.16543	-0.765574	-0.754486	-1.32948	0.631816	-0.288484	-0.764222	-1.13176	-0.457771	-1.18407	-1.20843	-1.1469	-0.397185	-1.17524	-0.440124	-1.03942	-0.547575	-0.141655	-1.21035	-0.585705	-0.909749
RNASE1|6035	3	-0.697251	1.33651	0.141326	0.658577	0.378808	0.428036	-1.15951	0.0745813	-0.334597	-0.826474	-1.13005	-1.17354	-0.851889	0.481352	-0.404643	-0.260639	-1.21449	-0.433983	-1.02366	-0.466897	-0.899274	-0.980886	-0.241489	-0.958586	-0.812066	-0.72058	-0.369128	-0.850118	-0.880596	-0.070626	-0.49295	-0.181245	-0.767263	-0.315399	-1.29124	-0.510401	-0.542865	-0.121649	-0.886588	0.066734	-0.967592	0.0152832	-0.548776	-0.442141	-0.282147	-0.570781	-0.946045	-0.875141
SEMA3C|10512	3	0.442592	-0.293392	-0.313415	0.0976781	0.317018	-0.0604545	0.36428	-0.571256	0.00725732	0.00969163	0.431237	-0.0283284	-0.594671	-0.720483	-0.91955	-0.641861	-1.11693	-0.308031	-0.0393976	0.0977621	-0.703291	0.279764	-0.18791	-1.06551	-0.41279	-1.04821	-0.487092	-1.00405	-0.894873	-0.658034	-1.59495	0.0678249	-1.22128	-1.27247	-1.40839	-1.32779	-1.68168	-1.10468	-1.38339	-0.812127	-0.746994	-1.00723	-0.924518	-0.830794	-0.621131	-1.4892	0.405635	-0.438842
SERPINF1|5176	3	-0.290733	0.842127	-0.0845184	0.268612	0.488079	0.113178	-0.861352	-0.0119903	0.00826972	-0.471672	-0.526084	-0.388759	-0.45835	0.484538	-0.342055	-0.129428	-1.14291	-0.389484	-0.522161	0.342492	-0.807929	-0.595316	-0.092774	-1.00589	-0.786521	-0.986505	0.0406291	-0.973171	-1.62156	-0.687494	-1.07584	-0.802614	-0.327005	-0.624924	-1.03713	-0.56697	-0.730742	-0.688562	-0.604607	0.282839	-1.09399	-0.454455	-0.600519	-0.35599	-0.242121	-0.767363	-0.86199	-0.637712
TGFBR2|7048	3	0.0451428	0.216767	-0.207451	0.115329	0.588952	0.0338806	-0.231086	-0.238519	0.0244561	-0.347471	-0.562817	-1.056	-0.986066	-0.258044	-1.15519	-0.992164	-1.31217	-1.14582	-0.777803	-0.419394	-0.786913	-1.02612	-0.56061	-1.17088	-1.11819	-1.40766	-0.655803	-1.33963	-1.72671	-1.06057	-1.43164	-0.821393	-1.28179	-1.17844	-1.49016	-1.07074	-1.19499	-0.902215	-1.21792	-0.396442	-1.29553	-0.868651	-1.10386	-0.935986	-0.784559	-1.29092	-0.881947	-1.2797
TNS1|7145	3	-0.0515256	0.474575	-0.135419	0.279454	0.166626	-0.115091	-0.425106	-0.00367474	0.261038	-0.450878	-0.541912	-1.22803	-1.04139	-0.180743	-1.13898	-0.99222	-1.51571	-1.10134	-1.0628	-0.43811	-1.33191	-1.03655	-0.672563	-1.15849	-1.02794	-1.44538	-0.988768	-1.60071	-1.38324	-1.30141	-1.63748	-0.622873	-0.723675	-1.17348	-1.55536	-1.33116	-1.26121	-1.07262	-1.43068	-0.719312	-1.52659	-1.13339	-1.13013	-1.01806	-1.11691	-1.43116	-1.23356	-1.29148
UTRN|7402	3	0.290292	-0.418144	-0.142874	-0.0678839	0.444772	-0.157192	0.138549	-0.272202	0.191592	-0.00691025	0.0279074	-0.838286	-0.82697	-0.136783	0.0504837	-0.816933	-0.89734	-0.845084	-0.822534	-0.530236	-0.648862	-0.223167	-0.645705	-0.869034	-0.736139	-1.01326	-0.752165	-1.04685	-1.57342	-0.934402	-1.09068	-0.267396	-0.396346	-0.817981	-1.21294	-0.939975	-0.945565	-0.708386	-0.899191	-0.352137	-0.850808	-0.313212	-0.773571	-0.768403	-0.415543	-0.881032	-0.517515	-0.75801
VWF|7450	3	-0.157143	0.525304	-0.176359	0.138564	0.851677	-0.00087802	-0.215588	-0.151139	-0.0152704	-0.799168	-0.329787	-1.38789	-0.91214	-0.397399	-0.827604	-0.754385	-1.35832	-1.06524	-0.881291	0.0269228	-0.615863	-1.05783	-0.399348	-0.976901	-0.90329	-1.22012	-0.657524	-1.36645	-1.35361	-0.996038	-1.16617	-0.582779	-1.23275	-0.959645	-1.3925	-1.09658	-1.17228	-0.704501	-0.947778	-0.301709	-1.2112	-0.749828	-0.913818	-1.00749	-1.06998	-1.31257	-0.656727	-0.912246
XIST|7503	3	0.473081	-0.404757	-0.440486	-0.445626	0.771782	-0.587726	0.45341	-0.568283	0.370753	0.377853	0.123548	-0.844597	-0.900806	-0.619013	-0.0888166	-1.62325	-1.15151	-0.981208	-0.959138	-0.252462	-0.885654	-4.20177	-0.702559	-0.783409	-0.336588	-1.19742	-0.881032	-1.42537	-0.623993	-0.413169	-0.63976	-0.941714	-0.178668	-0.267552	-1.03147	-1.0177	-1.10913	-0.99908	-0.903555	0.0622607	-0.696158	-0.84059	-1.53218	-0.576009	-0.947865	-0.869275	-0.299661	-0.859921
ZFP36|7538	3	0.490581	0.362756	-0.646174	-0.0681135	0.755577	-0.174121	-0.340703	-0.959501	0.224676	0.355023	0.185088	-0.629512	-1.00388	-0.218712	-0.482549	-1.16321	-1.11815	-0.868646	0.267331	-0.31613	-1.15487	-0.956247	-0.00771654	-1.26831	-0.933657	-0.899702	-0.746782	-1.17531	-1.34406	-0.964325	-1.1009	-0.429242	-0.579821	-0.720166	-0.973182	-0.691473	-1.28766	-0.68281	-0.803673	-0.491116	-1.37035	-0.715129	-1.27432	-0.964	-1.06453	-0.341195	-1.0498	-0.940158
C1R|715	5	-0.0716255	0.858621	-0.295142	0.0594268	0.62479	0.186122	-0.551035	-0.287353	-0.114692	-0.409113	-0.411325	-0.742136	-0.767341	0.462041	-0.588149	-0.328704	-1.3476	-0.52833	-0.440947	-0.0570298	-0.972882	-0.599006	-0.272163	-1.01897	-1.22552	-1.14911	-0.0453344	-1.02819	-1.35491	-0.606547	-1.10291	0.20626	-0.363452	-0.854434	-0.729004	-0.228601	-0.821095	-0.125715	-0.38713	0.16596	-1.19964	-0.498753	-0.853765	-0.481432	-0.198014	-0.948914	-0.899957	-0.969019
CD44|960	5	0.401709	0.18739	-0.517712	-0.118445	0.552496	-0.145755	0.290421	-0.63068	-0.0147509	-0.0046719	0.103373	-0.643912	-0.495826	0.685498	-0.228423	-0.745825	-1.32848	-0.0349927	-0.173304	-0.137336	-0.627384	-0.0227289	0.024889	-1.09367	0.354089	-0.69107	-0.505793	-0.922791	-1.15587	-0.476513	-0.858908	0.336934	0.0220911	-0.659191	-0.800698	-0.517494	-0.563701	-0.378629	-0.512131	0.924536	-0.843871	-0.0520994	-0.716871	-0.317503	-0.039835	-0.827492	0.37379	-1.03436
CD59|966	5	0.515925	0.262255	-0.605609	-0.395735	0.727037	-0.153972	0.403769	-0.695307	-0.0672949	0.00893246	-0.0630615	-0.95536	-0.926975	-0.0250139	-0.334852	-0.543891	-1.07719	-0.954825	-0.348305	-0.239118	-0.821792	-0.394224	-0.131867	-1.24559	-0.575081	-1.23912	-0.735736	-1.39086	-1.22286	-0.50886	-1.02138	0.110283	-0.357634	-0.370925	-1.06383	-0.640061	-1.06244	-0.552287	-0.554518	0.72374	-1.20203	-0.786998	-0.841627	-0.783844	-0.686199	-1.02652	-0.714253	-0.99747
EIF3E|3646	5	0.438377	0.113728	-0.57828	-0.382577	0.40537	-0.204164	0.6132	-0.565631	0.0120752	0.147902	-0.0139792	-0.405521	-0.771149	0.335902	0.0694967	-0.136357	-1.05145	-0.526638	-0.0777572	-0.144724	0.0953518	-0.0226357	-0.328518	-0.690918	-0.905348	-0.965108	-0.268655	-0.721533	-1.03145	-0.537068	-0.60629	0.672956	-0.164111	0.497772	-0.880423	-0.577466	-0.702546	-0.503445	-0.734896	0.266202	-1.04947	-0.598891	-0.862946	-0.440211	-0.217496	-0.802068	-0.627487	-0.968872
FTL|2512	5	-0.175612	1.46021	-0.515029	0.371967	1.15006	-0.314699	-0.372803	-0.563297	-0.388509	-0.652286	-0.324699	-0.917509	-0.991888	0.727661	-0.0624302	-0.0620708	-1.38899	-0.630184	-0.501293	0.262539	-0.282213	-0.230869	-0.181751	-1.2744	-0.811612	-1.02202	-0.124253	-1.15668	-1.49785	-0.509365	-1.01979	0.355477	-0.538898	-0.137027	-1.14765	-0.690184	-1.02604	-0.758129	-0.868476	0.622751	-1.31421	-0.33797	-0.944966	-0.861786	0.134275	-0.79177	-0.717789	-1.09907
HLA-E|3133	5	0.135577	0.556545	-0.434982	-0.101077	0.572007	-0.0127199	0.143771	-0.465285	-0.110541	-0.283295	-0.429577	-0.710844	-0.921136	-0.154044	-0.85087	-0.442414	-0.784907	-0.365349	-0.43741	0.272468	-0.477154	-0.346992	-0.2628	-0.982306	-0.689605	-0.770764	0.0946042	-0.857025	-1.16421	-0.171986	-0.85869	0.785591	-0.679417	-0.524759	-0.873086	-0.356874	-0.759534	-0.249278	-0.580956	0.777727	-0.897206	-0.394361	-0.888326	-0.501707	-0.401368	-0.82278	-0.17406	-0.88995
MSN|4478	5	0.0926536	0.364969	-0.250439	0.0291942	0.581735	0.00907853	-0.0265367	-0.410311	-0.135502	-0.254841	-0.212924	-0.611575	-0.66922	0.500425	-0.239372	-0.368963	-1.08211	-0.483264	-0.246817	0.0741511	-0.400937	-0.122438	-0.262279	-0.674484	-0.502899	-0.854574	-0.145999	-0.969862	-1.18434	-0.549824	-0.551321	0.572101	0.100558	0.104206	-0.46701	-0.122522	-0.373643	0.0437663	-0.292583	0.991094	-0.971219	-0.037583	-0.659858	-0.338866	-0.0832394	-0.686246	-0.500899	-0.76654
RPL13|6137	5	0.503031	0.538934	-0.902623	-0.476586	0.542976	-0.215983	0.860042	-0.770109	-0.0952727	0.0155912	0.0177941	-0.655057	-0.994471	0.166533	0.376946	-0.376044	-1.0712	-0.210288	-0.0881689	-0.108145	-0.968998	-0.00824499	-0.259464	-1.15157	-0.585823	-0.765093	-0.47464	-1.08729	-1.28777	-0.443154	-0.687789	-0.248527	0.0137125	0.740671	-0.922293	-0.732985	-1.06289	-0.812677	-0.407631	0.288077	-1.2714	-0.953679	-0.861622	-0.838568	-0.535561	-0.937424	-0.828652	-0.794337
RPL37|6167	5	0.470693	0.3553	-0.784573	-0.438809	0.468742	-0.204384	0.754807	-0.655994	-0.0479131	0.0821326	0.126934	-0.561136	-0.80574	0.127699	0.260945	-0.455597	-1.25997	-0.260703	-0.0866292	-0.05346	-0.968896	-0.338894	-0.240205	-1.05817	-0.67788	-0.534292	-0.280268	-0.902014	-1.09533	-0.458521	-0.623999	-0.500391	-0.154228	0.852657	-0.887144	-0.629303	-0.930867	-0.628472	-0.554236	-0.0485683	-1.14157	-0.502608	-0.792214	-0.658739	-0.132219	-0.777182	-0.454635	-0.605343
RPS12|6206	5	0.54265	0.431875	-0.829646	-0.411112	0.544447	-0.257753	0.712494	-0.717223	-0.038678	0.0229463	0.249532	-0.629853	-0.932323	0.307386	0.540313	-0.680768	-1.23069	-0.473546	-0.169572	0.0123059	-0.807741	0.137251	-0.36308	-1.19452	-0.834024	-0.746546	-0.673696	-0.768355	-1.20544	-0.483303	-0.572167	0.539978	-0.193187	-0.0855934	-1.08208	-0.76015	-1.25881	-0.772454	-0.589239	0.0765962	-1.21567	-0.651004	-1.13669	-0.847337	-0.565213	-0.955228	-0.311666	-1.00558
RPS17|6218	5	0.497488	0.389978	-0.790806	-0.403377	0.517883	-0.210073	0.670632	-0.670836	-0.056168	0.0552796	0.216175	-0.586842	-0.840527	0.178634	0.453939	-0.503212	-1.1306	-0.597363	0.0763381	-0.0113464	-0.324165	-0.119575	-0.243152	-1.08126	-0.557629	-0.761038	-0.253428	-0.974551	-1.07286	-0.363466	-0.47915	-0.200896	0.0621614	0.0617819	-0.982343	-0.713446	-0.913902	-0.702819	-0.30675	0.0286681	-1.11918	-0.821843	-0.944029	-0.805357	-0.299299	-0.842788	-0.432054	-0.808281
RPS6|6194	5	0.598939	0.421196	-0.964005	-0.581779	0.655846	-0.293105	0.892787	-0.875649	0.0181953	0.127575	0.228737	-0.815738	-1.08964	0.132943	0.177793	-0.700844	-1.34117	-0.539918	-0.0437359	0.120538	-0.609234	-0.221577	-0.388544	-1.30087	-0.801444	-0.799616	-0.627538	-1.32682	-1.32063	-0.629903	-1.05719	0.100481	0.036458	0.57354	-1.42616	-0.66055	-1.51582	-0.991031	-0.632246	0.637548	-1.58738	-0.979205	-1.14423	-1.179	-0.526274	-0.88437	-0.570718	-1.05852
RPS8|6202	5	0.513028	0.429243	-0.865205	-0.483416	0.622787	-0.243423	0.814026	-0.77097	-0.0528878	0.0368183	0.168086	-0.695833	-0.94058	0.321938	0.513742	-0.51887	-1.21546	-0.396116	-0.0310414	0.0092124	-0.569803	0.0722274	-0.426816	-1.13968	-0.727656	-0.460415	-0.402651	-1.14425	-1.19871	-0.752114	-0.686433	0.0324101	-0.209163	0.201335	-0.813267	-0.857646	-1.02389	-0.954545	-0.421685	0.124089	-1.30604	-0.772063	-1.02357	-0.925401	-0.32145	-0.855567	-0.47465	-0.809863
SOD2|6648	5	0.407687	0.0104621	-0.236223	0.0753269	0.481352	-0.015223	-0.235582	-0.286323	-0.120886	-0.0805913	-0.115092	-0.487452	-0.692679	0.343648	0.645458	-0.719051	-0.989127	-0.564118	-0.399224	-0.376362	-0.281959	-0.0918796	-0.393061	-0.947381	-0.832734	-0.73265	-0.0420958	-0.650567	-0.628112	-0.450614	-0.587057	1.75316	0.128018	-0.382874	-0.48291	0.020945	-0.490387	-0.0670184	-0.0724421	0.345717	-0.736928	-0.255015	-1.03546	-0.520804	-0.293005	-0.709343	-0.342271	-0.915581
[truncated: 2 more columns]

## Sheet: S3_Breast_cancer_sample_3
Gene	Pattern #	Normal	Normal	Normal	Normal	Normal	Normal	Normal	Normal	Normal	Normal	Luminal-A	Luminal-A	Luminal-A	Luminal-A	Luminal-A	Luminal-A	Luminal-A	Luminal-A	Luminal-A	Luminal-A	Luminal-B	Luminal-B	Luminal-B	Luminal-B	Luminal-B	Luminal-B	Luminal-B	Luminal-B	Luminal-B	Luminal-B	Basal-like	Basal-like	Basal-like	Basal-like	Basal-like	Basal-like	Basal-like	Basal-like	Basal-like	Basal-like	HER2-enriched	HER2-enriched	HER2-enriched	HER2-enriched	HER2-enriched	HER2-enriched	HER2-enriched	HER2-enriched
ANP32E|81611	1	0.0563161	-0.0731133	-0.0351864	0.148874	-0.121017	-0.088975	0.184107	0.155855	-0.0752601	-0.151601	0.159681	-0.161199	-0.163506	0.226476	0.0729433	-0.238475	-0.274941	-0.304233	-0.00487342	0.244845	-0.039873	-0.202554	0.503843	0.325689	0.122589	0.323349	-0.303567	0.147806	-0.409472	-0.0353505	1.32698	0.728648	0.467871	1.06425	0.910907	0.530006	0.32162	0.283499	0.696281	0.311796	-0.396296	-0.114272	0.372569	-0.150784	-0.452897	-0.283985	-0.356362	0.0583129
ATP5C1|509	1	0.141207	0.0877132	-0.297012	0.00498098	-0.01768	0.225031	0.218217	-0.0702696	-0.103096	-0.18909	-0.220693	0.00231822	-0.289323	0.730087	-0.277869	-0.268595	0.0931773	-0.42035	-0.55814	-0.324143	-0.182508	0.0962992	0.487014	-0.019904	-0.214108	0.0748681	0.22956	0.439378	-0.166764	-0.422058	1.6335	0.252239	0.293002	0.945673	0.430653	-0.083986	-0.304224	0.126317	0.34294	-0.106112	0.0400864	0.191272	0.217591	-0.17658	-0.216044	-0.296057	0.263849	-0.218721
CDK2AP1|8099	1	0.099545	0.148817	-0.27521	0.105918	-0.175955	0.23523	0.183231	0.0253873	-0.130559	-0.216404	-0.11416	0.14374	-0.330934	0.00501298	-0.408761	-0.433154	0.0749695	-0.529	-0.48906	-0.42587	-0.11479	0.389478	0.0255576	-0.108376	-0.224432	-0.435708	-0.204175	0.437251	-0.362431	-0.297545	0.872875	0.511457	0.154392	0.846656	0.63671	0.251714	0.222503	-0.0345627	0.839202	0.0886802	0.481241	0.367018	0.420108	-0.28628	-0.27454	-0.159335	-0.176425	-0.259583
CENPF|1063	1	-0.246133	-0.261573	0.266907	-0.269389	0.0573611	0.172771	-0.29204	0.319208	-0.0651715	0.318059	0.961201	0.707823	0.908272	1.50016	0.861593	0.968323	1.37902	0.617183	1.04718	0.958103	1.08144	1.35481	1.76221	1.41733	0.803316	1.74969	1.131	1.7002	1.08174	0.833667	1.97842	1.53518	1.26417	2.04877	1.83175	1.31088	1.2185	1.35788	1.49234	1.37447	0.873451	1.3043	2.04435	0.977481	0.599669	0.956965	1.5969	1.22634
COL11A1|1301	1	-0.18963	-0.320523	0.624232	0.383097	0.713697	-1.93527	-0.124949	-0.129541	-0.108353	1.08724	1.80961	2.12213	1.58373	2.42357	2.25757	2.52588	2.86688	0.222857	2.41036	2.22445	2.51337	3.48039	2.4587	2.53738	2.51553	0.446885	2.57985	2.09184	1.62196	2.53964	2.38808	3.16892	2.25148	0.821522	1.99993	1.44462	1.81598	2.28879	3.04898	0.716004	2.70947	3.46812	3.15278	2.01323	1.98972	2.21298	3.18151	2.39162
CREB3L4|148327	1	0.322589	0.214609	-0.21646	-0.18989	0.268148	0.310348	-0.179602	-0.134753	-0.405095	0.0101046	0.416097	0.752826	0.319045	0.534375	0.454786	0.435737	0.635183	0.293415	0.240791	0.510597	0.236394	-0.0191333	0.327897	0.733694	0.518713	0.297568	0.456096	0.984389	0.347503	0.654089	-0.330606	-0.0956662	-0.176635	-0.341961	0.117307	0.458995	-0.160994	0.41399	0.145011	-0.139302	0.0890221	0.720938	1.19125	0.143627	0.698332	0.363541	0.308419	0.569431
ESRP1|54845	1	-0.147642	0.108376	-0.112893	0.0348634	0.225661	0.353946	0.125843	-0.051353	-0.573488	0.0366852	0.0446953	0.260549	-0.0265401	0.820081	0.109231	0.178311	0.400733	-0.0237773	-0.0484515	0.261838	0.467431	0.476539	0.789617	0.172826	0.151777	0.69713	0.652066	0.441692	0.793593	-0.0347728	0.985302	0.93754	0.323143	0.78207	0.648443	0.182599	0.25276	0.32676	0.316362	0.159326	0.142648	0.551504	0.469615	0.130179	-0.0946965	0.0312375	0.267722	0.157589
FADS2|9415	1	-0.0721002	0.871878	0.138652	-0.400388	0.480759	-1.19541	0.308487	-0.249347	-0.112657	0.230127	-0.238215	1.02967	0.156629	-0.197667	0.368583	0.395919	0.170532	0.185595	0.174603	0.568665	-0.0396104	1.7367	-0.155895	-0.558687	0.820649	1.14406	1.43929	-0.784704	0.950436	1.01881	1.68736	1.26224	0.918105	1.83452	1.34297	0.998052	0.934558	1.11925	0.322215	1.30354	0.746779	1.21739	-0.377081	1.12016	1.04996	0.839338	1.25322	0.836995
FOXP4|116113	1	0.0604281	0.229233	-0.15705	-0.33789	-0.0437883	0.279417	0.359154	-0.153826	-0.221018	-0.0146597	-0.0587818	0.000654423	-0.141527	0.285463	-0.0361595	-0.118329	0.457566	-0.0227707	-0.205294	-0.14405	-0.0548572	0.271293	0.0220301	0.161287	-0.100679	-0.269363	0.0566144	0.233372	-0.106466	-0.221987	1.69446	0.335023	0.231001	0.465352	0.257404	0.452265	0.118398	0.199132	0.0394224	0.267994	0.296642	0.479798	0.654859	-0.00286123	-0.13139	0.238093	0.298054	-0.00593481
H2AFZ|3015	1	0.166436	0.0335996	-0.18506	0.141453	-0.0619209	0.048726	0.137553	0.00639972	-0.110265	-0.176922	0.131437	0.251456	-0.0339816	0.974805	0.115675	0.101611	0.452939	-0.157511	-0.107844	-0.116126	0.0949021	0.238318	0.70077	0.439124	0.12776	0.701555	0.339089	0.753055	0.265162	0.0330679	0.959933	0.29715	0.361186	1.41898	0.681445	0.32528	0.282883	0.332607	0.627476	0.326574	0.223946	0.873773	0.639765	0.303234	0.391894	0.151874	0.361616	0.108707
HMGA1|3159	1	0.0136617	-0.183342	-0.149002	-0.135825	0.395859	0.190359	0.263422	-0.106401	-0.357318	0.0685859	-0.199594	0.26958	0.136961	1.01462	-0.00970044	-0.0976336	0.229111	0.0346057	-0.105147	0.253322	0.391903	0.461946	0.317456	0.546913	-0.0281595	0.107626	0.463546	0.701403	0.298753	0.064412	1.16087	0.83572	0.775291	0.93528	0.495062	0.447754	0.405911	0.624703	0.471394	0.114947	0.0467388	-0.00910087	0.0278653	0.0665938	0.196876	0.0981185	0.520018	0.0556706
HN1|51155	1	0.183444	-0.0812482	-0.0607606	0.0429486	-0.0738818	-0.0357466	0.0051015	0.0715882	-0.206678	0.155233	0.531455	0.967105	0.160237	1.03722	0.493004	0.325378	0.361025	-0.0254927	0.104172	0.316608	0.775488	0.990997	0.692497	0.493095	0.357974	0.702703	0.939255	0.577339	0.31405	0.57858	1.72326	0.712472	1.07335	1.83679	1.12353	0.912278	0.498144	0.834699	1.57069	0.616861	0.897359	0.476592	0.466667	0.870471	0.434648	0.608924	1.06555	1.0879
HNRNPAB|3182	1	0.118822	0.155643	-0.357093	-0.189158	-0.266911	0.418409	0.351789	0.0258249	-0.193779	-0.0635477	0.0112116	0.467614	-0.249595	0.804099	-0.0162761	-0.0294856	0.571547	-0.148186	-0.338595	-0.117225	0.0752602	0.413259	0.730332	0.23502	-0.0630511	0.346777	0.252772	0.661844	0.0552181	-0.179451	0.545064	0.283784	0.130281	0.97612	0.41925	-0.155525	-0.00713408	0.217735	0.395439	0.186406	0.272979	0.484932	0.514416	-0.12395	-0.0601816	-0.00784986	0.405543	0.0295758
IDH2|3418	1	0.287648	0.147529	-0.16405	-0.461875	-0.000869667	0.0817469	0.317583	0.111872	-0.365067	0.0454835	0.183719	0.691666	0.00242656	1.51367	0.0934028	0.191563	0.972821	-0.241652	-0.316574	-0.0195173	0.245694	0.512899	0.173734	0.613802	-0.181609	-0.0331255	0.692668	1.16367	0.138196	-0.00468509	0.774098	0.907624	0.0966027	0.305832	1.14527	0.335889	0.185254	0.488182	1.01791	0.295402	0.571987	1.14221	0.498251	0.432109	0.313582	0.178043	0.528882	0.259553
INTS3|65123	1	-0.00301705	0.367356	-0.226494	-0.604327	0.0742751	0.465888	0.227027	0.101526	-0.163358	-0.238876	0.00330862	0.147421	-0.263047	0.110329	-0.0171946	0.00912258	-0.120188	-0.274293	-0.0584467	0.0173684	-0.301371	-0.225572	0.118455	0.0258527	-0.111084	0.102331	-0.20796	0.439491	-0.175257	-0.331302	0.486968	-0.0746349	-0.0902624	0.10123	0.0767002	-0.263923	-0.472883	-0.303737	0.0746523	-0.377565	-0.461868	-0.240305	0.316888	-0.56314	-0.197242	-0.404444	-0.222331	-0.302101
KPNA2|3838	1	0.1766	-0.0209224	-0.152774	-0.0269464	-0.284272	0.0362363	0.250826	0.106181	-0.0855653	0.000636426	0.278069	0.311275	0.240051	0.77962	0.252968	0.149244	0.434543	0.0929846	0.182815	0.105259	0.676137	0.686719	0.916522	0.895307	0.360608	0.999979	0.88233	0.896231	0.544079	0.360736	1.90517	0.723417	0.714724	1.57386	1.26365	0.650273	0.437823	0.544476	1.21267	0.644728	0.510808	0.373302	0.740924	0.508505	0.302626	0.297895	0.829165	0.642301
LAPTM4B|55353	1	0.0703486	0.0218035	-0.264475	0.0913102	0.00912696	0.197459	0.297049	0.0506313	-0.335754	-0.1375	-0.449916	-0.329578	-0.410713	0.605801	-0.417786	-0.120503	-0.126981	-1.28851	-0.661825	-0.270613	0.213169	0.291784	0.665271	-0.500082	-0.401241	0.812261	0.569026	-0.71983	0.484918	-0.439685	1.24948	0.330265	0.065117	0.793847	0.546937	0.225286	0.212521	0.0487599	-0.213892	0.453254	-0.159631	0.185392	-0.313625	0.0365201	-0.65141	-0.301132	0.603406	-0.0502571
LASS6|253782	1	-0.0972371	0.447501	-0.137411	-0.244049	0.0114576	0.554555	-0.172807	0.0247635	-0.179069	-0.207703	-0.070613	-0.479491	0.148422	0.638863	0.144709	0.194715	0.864584	0.189294	0.0269596	0.327233	0.326039	0.568204	0.567547	0.320491	0.222219	0.922918	0.331214	1.23445	0.0873658	-0.12304	-0.0589615	0.0159678	-0.271735	-0.2206	-0.000533176	0.0434015	0.362795	-0.264422	-0.668024	-0.321207	0.202797	0.595431	0.750058	-0.241145	-0.0544087	0.181269	-0.522676	0.190122
MCM4|4173	1	-0.0119552	0.13789	-0.0732832	-0.192364	0.0404703	0.0629348	0.229635	-0.0187297	-0.313203	0.138605	0.0316648	0.0114253	0.191389	1.19976	0.342548	-0.0118473	0.535026	-0.064872	0.102824	0.258805	0.396448	0.459831	0.62611	0.468548	0.356044	1.15175	0.3555	0.972256	0.282159	0.111392	1.39277	0.583589	0.577303	1.01729	1.23692	0.652846	1.02337	0.52221	0.126551	0.710059	0.308798	0.686394	0.594063	0.317006	0.215485	0.225473	0.833317	0.301421
MCM7|4176	1	-0.0755672	0.325898	-0.202311	-0.565605	0.145312	0.213166	0.325158	0.0379847	-0.15762	-0.0464153	-0.218253	-0.0397339	-0.297839	0.0956134	-0.0195488	-0.249037	0.154716	-0.187608	-0.196468	-0.180018	-0.117434	0.0834759	-0.127466	0.137587	-0.00337325	0.0968784	0.0931809	0.759034	-0.122574	-0.333983	1.13128	0.385389	0.234497	0.875355	0.552035	0.112924	0.439909	0.223911	-0.0210658	0.229248	0.0678323	0.0985453	0.21716	0.00245557	-0.296975	-0.180522	0.31434	-0.126918
MIF|4282	1	0.714672	0.311616	-0.216107	-0.0758884	0.163051	0.0853887	-0.506233	0.108183	-0.643265	0.0585829	0.232778	0.749395	-0.0395404	2.05522	0.53167	0.505301	0.405291	0.0465874	-0.158198	0.499604	0.230589	0.400611	0.0835767	0.727948	0.0847362	0.228953	0.518286	0.566181	0.795959	0.350649	0.494195	0.633575	0.55439	0.974568	0.922231	0.246817	0.425697	0.308579	1.06887	0.680518	1.13122	0.856957	0.473033	0.298752	0.0168892	0.191538	0.964223	0.570319
MKI67|4288	1	-0.755817	-0.63161	0.386553	-0.298941	0.146344	0.0798714	0.00157197	0.48394	0.114866	0.473221	0.892417	0.686612	1.15137	1.60392	0.971127	0.962392	1.2667	0.672665	1.04034	0.915145	1.34434	1.76239	1.75941	1.39655	1.31809	1.90221	1.25883	1.88598	1.32689	0.868643	1.85933	1.43749	1.28173	1.89344	2.02257	1.63496	1.52057	1.35574	1.27846	1.51045	1.18088	1.31903	1.96033	1.26318	1.15597	1.23206	1.62947	0.833043
MMP11|4320	1	-0.00162146	0.00807133	0.118713	-0.215987	0.150803	-1.01224	0.0240752	0.234643	0.12025	0.57329	2.13395	1.98022	1.31088	3.11035	2.25485	1.99034	3.0372	0.52507	1.66484	1.85712	2.66286	3.22959	1.94865	2.6899	2.04963	1.23953	2.35058	2.1987	1.12426	2.02053	2.60093	2.97352	2.2368	1.26952	1.81554	1.32925	1.52689	2.13053	3.17981	1.25439	2.79649	3.45985	2.86708	1.79196	1.95872	2.1677	2.96415	1.94595
PCNA|5111	1	0.0568365	0.0500741	-0.152191	0.110834	-0.0765618	0.0271026	0.147049	0.0701801	-0.220055	-0.0132686	0.0442636	0.219683	0.044503	1.21206	0.068878	-0.0960469	0.105909	-0.229138	-0.0599028	-0.098755	0.264629	0.50798	0.512009	0.403973	0.177012	0.55416	0.384505	0.953263	0.0448081	-0.0919534	1.20576	0.458895	0.319673	0.89475	1.06624	0.302782	0.554881	0.495194	0.391455	0.525792	-0.00583092	0.472988	0.382836	0.0446064	0.3635	0.0148319	0.407099	0.0736645
PFN2|5217	1	-0.0889598	0.171989	-0.165798	0.179419	0.0327308	0.164868	0.0194159	-0.0739934	-0.152633	-0.0870382	0.0106653	-0.071945	-0.134176	0.518894	-0.238535	-0.207294	0.0449469	-0.45784	-0.278997	-0.364054	0.232904	0.339726	-0.204143	0.175704	-0.0443254	0.422698	0.408541	-0.468832	0.259183	-0.268155	1.15578	-0.346455	0.315581	1.10394	0.634881	0.258213	0.024515	0.345005	0.36592	0.319855	0.234908	0.122112	-0.318003	-0.249486	-0.337703	-0.287103	-0.000826249	0.118532
PSMD3|5709	1	0.0726551	0.245741	-0.259385	-0.404846	-0.0118341	0.301355	0.311763	-0.0189468	-0.124592	-0.11191	-0.00778002	0.110156	-0.162686	0.289829	0.0502882	-0.0767774	1.81529	-0.0497979	-0.267865	-0.114572	0.463609	0.0932551	0.206586	-0.0743247	-0.00956892	0.551143	0.468024	0.523676	0.27117	0.383214	0.371285	0.122614	0.0254281	0.332746	0.245215	0.0717126	-0.0696334	0.0311468	-0.0416591	-0.104949	1.40037	-0.0152256	0.472693	-0.110227	-0.169631	0.752031	0.0071389	0.738456
PSMD4|5710	1	0.0853504	0.143294	-0.227081	-0.496205	-0.014091	0.323327	0.260337	0.0207069	0.058606	-0.154245	0.192886	0.530632	-0.244074	0.524558	0.122765	0.0434939	0.25574	-0.109104	-0.162755	0.081885	0.063306	-0.0787337	0.24867	0.237327	-0.0611003	0.588782	0.215736	0.547168	0.0190612	-0.0527896	0.945672	0.26612	0.244925	0.508127	0.361166	-0.0663874	-0.206642	0.0130774	0.574705	-0.0479168	-0.0882882	0.199126	0.395292	-0.165406	-0.184622	-0.212727	0.24963	0.0557852
PTK7|5754	1	-0.0891479	0.482617	-0.200452	-0.608639	0.265289	0.239267	0.118321	0.121127	-0.539889	0.211508	-0.454914	-0.0890683	-0.450458	0.988519	-0.0693421	0.00712958	0.522159	-0.970005	-0.0450346	0.0686797	0.241597	0.655582	-0.006236	0.348391	-0.245444	-0.0315326	-0.0205761	-1.20768	0.347646	-0.032237	1.76393	0.71833	0.184266	0.277289	0.608737	0.248722	0.32992	0.423364	0.555195	0.402768	0.457606	0.979994	0.410479	0.0579159	-0.137381	0.248845	0.783189	0.370926
RNF187|149603	1	0.214348	0.214737	-0.290912	-0.239453	0.00316621	0.242985	0.109599	0.0127287	-0.175976	-0.0912232	0.157653	0.474864	-0.389706	0.688409	0.179357	0.125204	0.458189	0.0187427	-0.0787793	0.123175	0.197714	0.77921	0.316545	0.22471	-0.327966	0.423686	0.17298	0.547487	0.125343	-0.0756951	0.497297	0.307572	0.15683	0.320255	0.280817	-0.188902	-0.31156	0.0439202	0.541806	0.181061	0.41658	0.501019	0.358461	-0.0286462	-0.263647	-0.00501352	0.338434	-0.135938
RNF40|9810	1	0.040879	0.367013	-0.345827	-0.517551	-0.0688074	0.44313	0.342453	0.0388895	-0.206723	-0.0934546	0.0408286	0.28564	-0.263297	0.398399	0.177086	0.0353177	0.349587	-0.121017	-0.12104	0.108821	0.282682	0.323117	0.11331	0.445645	0.0602452	0.436989	0.00977315	0.727901	0.21092	-0.283866	0.0710029	-0.156747	-0.132519	-0.0446997	0.292732	-0.0615249	-0.292329	-0.207679	-0.00477804	-0.0756387	-0.121165	0.185239	-0.0524319	-0.267782	-0.0680891	-0.0269913	-0.132914	-0.0051915
S100A14|57402	1	-0.192974	0.378023	-0.175201	-0.43813	0.0915917	0.248707	0.159078	0.0924015	-0.384987	0.221492	1.10972	1.64237	0.477016	0.565545	0.805304	0.890651	0.960706	-0.341037	0.0489388	0.632	0.470597	0.535707	0.299343	0.910686	0.607154	-0.0270413	1.22578	-0.445444	0.74054	1.07217	1.44836	0.831969	0.67303	-0.601291	1.23891	-0.626646	-0.0748292	1.06648	-1.66166	-0.155002	1.4312	1.4292	1.64191	-0.372935	1.08325	-0.71014	1.08002	0.851879
S100A16|140576	1	0.326737	0.217827	-0.353423	-0.139308	-0.0502465	0.291954	0.249129	-0.116687	-0.256895	-0.169087	0.202788	0.84716	-0.135874	0.323408	0.173125	-0.0239367	0.727099	-1.12996	-0.599803	-0.0988212	-0.269907	-0.0574437	-0.178482	0.273502	-0.0579924	-0.910001	0.275859	0.0255828	-0.546283	0.340338	1.13279	0.279034	0.438209	-0.457985	0.804601	-0.956903	-0.85109	0.547461	-0.475645	-0.276349	0.739745	0.790884	1.10487	-0.769403	0.317147	-0.731652	0.47443	0.280354
SERINC2|347735	1	0.32842	0.316002	-0.130687	-0.267257	0.0823112	0.287711	0.0748449	-0.130784	-0.519156	-0.041405	0.438881	0.857106	-0.517959	0.162361	0.0787436	0.0150618	0.426842	-0.0406414	-0.184445	0.253955	0.742035	-0.183988	-0.01709	0.727233	0.505883	0.0564427	-0.290236	0.661097	-0.607339	0.306053	0.81651	0.165495	0.0476291	0.194617	-0.370778	0.126644	-0.484279	0.332012	0.747367	-0.323674	0.663886	0.956312	0.711842	0.135088	0.0936056	0.219619	0.0493126	0.347642
SLC2A1|6513	1	-0.082722	0.233749	-0.0955038	-0.0259482	0.0902687	0.222593	0.16317	-0.132865	-0.434993	0.0622511	-0.00285813	0.169096	0.191024	0.191209	0.227938	0.298016	0.593761	0.192944	0.0316325	-0.0828153	0.340819	1.12321	0.0101364	0.569276	0.121466	0.810663	-0.203077	0.680862	-0.00023762	0.233287	0.611925	0.967705	0.612318	0.637582	1.31575	-0.035435	0.548782	0.607423	0.654691	0.395946	0.931595	0.897245	0.411582	0.156168	0.206515	0.126217	0.313554	-0.150174
SLC7A5|8140	1	0.112813	-0.235257	0.106047	-0.00598177	0.126845	0.145048	0.241962	-0.0781962	-0.575201	0.161922	0.303618	0.5755	0.557262	1.27506	0.174824	0.563328	1.14314	0.474093	-0.216755	-0.0979326	0.468085	0.800145	0.493264	0.371249	0.0694668	1.4516	0.841328	0.222142	0.483585	0.178585	1.94875	1.31096	1.1702	1.98168	2.84974	0.641213	0.83863	0.661817	0.787082	0.866833	1.31356	0.906855	0.192418	0.705189	0.629688	0.721201	1.13875	0.410034
SMS|6611	1	0.0396371	0.118402	-0.246292	0.0411443	-0.0519982	0.183866	0.157605	-0.07354	-0.129703	-0.0391211	-0.0485469	0.166836	-0.255191	0.899243	0.0767172	0.287462	0.873989	-0.23464	-0.264335	-0.241061	0.136284	0.181144	0.650149	0.281782	-0.144762	0.22291	0.526021	0.291011	0.249849	-0.241902	0.986312	0.838906	0.185618	0.845234	0.376265	0.310699	0.0562685	0.347776	0.291616	0.0839757	0.822308	0.561517	0.405588	-0.0986741	0.109187	-0.201604	0.548984	-0.0607996
SNRPB|6628	1	0.216456	0.162876	-0.266297	-0.236352	0.0711686	0.174625	0.217668	-0.0456912	-0.251272	-0.0431807	0.144173	0.565923	-0.104682	1.04159	0.0274953	-0.0277244	0.517346	-0.0498162	-0.224391	-0.182312	0.260305	0.333759	0.14189	0.294711	0.0881678	0.344597	0.381367	0.673651	-0.101698	-0.0639062	1.0855	0.510701	0.404698	0.76714	0.51811	0.0816504	0.282577	0.322779	0.51599	0.304421	0.250421	0.406212	0.304546	-0.00180908	0.313169	-0.0462408	0.320756	0.121027
SPP1|6696	1	-0.172785	-0.276163	-0.289922	-0.446165	-0.672559	0.74727	0.294003	0.0464519	0.734579	0.0352918	0.422893	0.493986	0.546204	0.883097	0.358001	0.749352	0.381307	-0.228237	-0.192288	0.468138	1.04124	1.14416	1.32087	0.87495	0.949746	-0.146687	0.824202	0.920702	0.113405	0.371652	1.21294	1.37081	0.990698	0.647462	0.817615	0.229552	0.211539	0.275025	2.09735	0.245086	0.611479	1.39175	0.617832	-0.110736	-0.4345	-0.070541	0.898768	0.00151109
ST14|6768	1	-0.00781207	0.359651	-0.318299	-0.537123	-0.0372966	0.5083	0.385981	0.12374	-0.526434	0.0492927	0.00942632	0.298554	-0.250511	0.481704	-0.0976983	-0.00608056	0.154531	-0.0986513	-0.230629	-0.0949571	0.157306	0.406789	-0.107017	0.303717	0.00637578	0.0385622	0.0605998	0.258771	-0.265085	-0.139788	1.5408	0.0646628	0.500261	0.388979	0.691565	-0.125814	0.0335073	0.457449	0.80077	-0.00948871	0.685744	0.397548	-0.0413463	0.108298	-0.164605	0.21776	0.376522	0.172736
STARD10|10809	1	0.198072	0.445716	-0.213061	-0.138814	0.0844466	0.18426	-0.227569	-0.0247601	-0.370776	0.0624853	0.46276	1.12068	0.798224	0.342117	0.528091	0.460743	0.665657	0.421751	0.275824	0.053834	1.01098	0.748308	0.222191	1.10928	0.664612	0.79728	0.573911	0.43203	0.152682	0.408019	0.142364	-0.00805372	0.193568	0.287008	-0.233162	-0.062059	-0.179707	0.11929	-0.053255	-0.111626	0.927342	0.927116	0.81169	0.458835	0.740016	0.51282	-0.00649785	0.615756
STMN1|3925	1	0.0289452	0.0365595	-0.212522	0.030525	0.0149484	0.0429181	0.14591	0.0490569	-0.0843134	-0.0520285	0.12372	0.468403	-0.0817732	1.06338	0.128114	0.0316078	0.458922	-0.161056	0.0829623	-0.0395447	0.103979	0.629164	1.10483	0.705958	-0.0706631	0.690234	0.308367	0.646691	0.463699	-0.0991761	1.97023	0.6931	0.50438	2.00801	1.16369	0.635309	0.733135	0.824148	0.656287	0.703247	0.172549	0.862726	0.72409	0.326718	0.402929	0.174421	0.649085	0.35982
TLE3|7090	1	0.204439	0.292474	-0.216529	-0.452037	0.0353941	0.101744	0.299073	0.0168027	-0.296971	0.015611	0.248881	-0.0570417	0.0912048	0.503354	0.375355	0.155191	0.469154	0.207741	0.130753	0.189618	0.305578	0.371999	0.313849	0.276144	0.221625	0.407415	0.0811672	1.27159	0.142377	-0.0816234	0.241529	0.172028	-0.191998	-0.217509	0.276177	-0.259169	-0.126174	-0.194802	-0.507767	-0.156424	-0.0538995	0.040729	0.398082	-0.2854	0.0163067	-0.00715669	0.0399149	0.0355818
TMEM9|252839	1	0.132162	0.106918	-0.147297	-0.193787	0.0796057	0.147262	0.0528786	0.0347449	-0.213069	0.000581795	0.465236	0.55757	0.0590955	0.547994	0.272916	0.280152	0.0990375	0.084992	0.158983	0.234774	0.303421	0.0858669	0.279332	0.458119	0.266216	0.271667	0.344773	0.807258	0.36049	-0.0673555	0.6522	0.302313	0.243741	0.175978	0.00480998	0.103191	-0.0795532	0.132784	0.518577	0.17596	0.401115	0.254727	0.456438	0.263954	-0.24346	-0.141461	0.113323	0.0554681
TOP2A|7153	1	-0.579411	-0.528651	0.309829	-0.129482	0.251033	0.0211863	-0.0863092	0.335954	-0.000372527	0.406224	0.856029	0.770931	1.08711	1.5232	0.91078	0.967715	1.438	0.794698	1.00339	0.813854	1.43953	1.1656	1.95912	1.2431	1.28866	2.22743	1.50818	1.95127	1.39276	0.726194	1.927	1.49184	1.17747	1.80399	2.08596	1.4579	1.5741	1.3479	1.07395	1.46431	1.81492	1.31764	2.17696	1.09201	0.822486	0.968707	1.65613	1.14205
TXN|7295	1	0.265946	-0.0628545	-0.272157	0.223868	-0.15229	0.284374	0.0431936	-0.0655607	-0.131096	-0.133424	-0.0235854	0.407604	-0.156593	0.567879	-0.160609	-0.0136828	0.67791	-0.162095	-0.383446	-0.0322771	0.077876	0.316049	0.65469	0.38351	-0.137375	0.236401	0.101583	0.125197	0.00679283	-0.415939	0.724704	0.236142	0.247529	1.15873	0.0526355	-0.181892	-0.00908073	0.183006	0.769759	0.0571707	0.144723	0.469333	0.437055	0.131692	0.0462879	-0.0378112	0.226747	0.146066
ACLY|47	2	0.0734657	0.916248	-0.44869	-0.496848	-0.0255677	0.462899	0.250405	-0.153069	-0.2481	-0.330743	-0.435094	-0.290745	-0.40118	0.18288	-0.146943	-0.241211	0.210513	-0.226261	-0.378414	-0.0843272	0.0122614	-0.0219362	0.120352	-0.281858	-0.0673965	0.461247	0.102101	0.716117	-0.0931588	-0.440131	0.259809	0.00480635	-0.166228	0.13932	0.10945	-0.142843	-0.320655	-0.123837	-0.3477	-0.250872	-0.22743	0.194539	0.628184	-0.37781	-0.517148	-0.322934	0.0549237	-0.315422
ACTR2|10097	2	0.196879	0.355746	-0.424897	-0.304705	-0.193568	0.441744	0.4736	0.0653868	-0.165447	-0.444739	-0.519124	-0.348581	-0.474389	0.416525	-0.515873	-0.378115	0.561565	-0.559717	-0.582827	-0.398886	-0.167377	0.0891709	0.611272	-0.266271	-0.427148	0.0535697	-0.0996733	0.572901	-0.379115	-0.581023	0.700376	0.00902634	-0.206016	0.382523	0.434492	-0.29965	-0.592257	-0.0884311	-0.204947	-0.246115	-0.0465194	0.253228	0.366035	-0.434153	-0.486932	-0.231271	0.277233	-0.429732
ADAM15|8751	2	0.561947	0.257579	-0.374337	-0.50843	-0.0990318	0.401028	0.283141	-0.0646554	-0.146139	-0.311101	0.0111909	0.28479	-0.227849	0.482187	-0.241054	-0.205862	0.221516	-0.276983	-0.435928	0.109109	-0.00951184	0.62406	0.277886	0.349597	-0.0784871	0.0779205	-0.0393902	0.962634	-0.222514	-0.188741	1.39748	0.336105	0.153465	0.0675565	0.311588	-0.390002	-0.474101	0.248582	0.178423	-0.0049114	0.737952	0.120283	0.164495	-0.0755031	-0.00535454	-0.101261	0.667583	-0.00340814
ADIPOR1|51094	2	0.0851193	0.12918	-0.26539	-0.034651	0.0228175	0.242636	0.239433	-0.111764	-0.120473	-0.186907	-0.0703038	0.157169	-0.0160109	0.397534	-0.0616012	0.00723835	0.411456	-0.114877	-0.169324	0.0650282	0.277397	0.795777	0.687258	0.235835	0.241446	0.549385	0.0912338	0.61929	0.041435	-0.177355	0.425182	0.300057	0.038136	0.173031	-0.0844431	-0.133711	-0.330529	0.0468212	0.539588	-0.171283	0.224973	0.364419	0.460049	-0.205197	-0.284101	-0.265786	0.293612	-0.218003
AEBP1|165	2	0.232702	0.672229	-0.671305	-0.926608	-0.31411	0.432684	0.6213	0.251337	-0.0294006	-0.268829	-0.430235	0.186544	-0.881574	0.908763	-0.131701	-0.144057	1.03775	-0.898175	-0.287142	-0.388977	0.229852	0.875255	0.394044	0.247886	-0.211693	-0.669447	0.223003	0.10915	-0.583649	-0.205824	0.592053	0.762995	-0.166231	-0.921555	0.015912	-0.8798	-0.731002	-0.177776	0.432185	-0.569214	0.566486	1.05232	0.530041	-0.63448	-0.412702	-0.297137	0.755998	-0.0905988
AES|166	2	0.301471	0.359315	-0.478007	-0.409705	-0.0760478	0.401567	0.513933	-0.0781422	-0.217858	-0.316526	-0.24398	0.116334	-0.589532	0.605243	-0.392033	-0.454621	-0.0327946	-0.506158	-0.625366	-0.537474	-0.29702	-0.160908	0.0411668	0.0662491	-0.408047	-0.581941	-0.376349	0.553313	-0.37673	-0.639536	0.179695	-0.242142	-0.321949	-0.0624159	-0.117453	-0.529057	-0.384546	-0.302495	0.14637	-0.391522	-0.0512413	-0.187929	0.0303043	-0.689176	-0.406642	-0.361493	-0.214758	-0.494559
AHCY|191	2	-0.0335602	0.256341	-0.323435	-0.458819	0.189556	0.389156	0.416225	-0.042541	-0.322298	-0.0706247	-0.187372	0.693501	-0.362989	0.483569	-0.235436	-0.110927	0.261557	-0.225649	-0.389668	-0.234682	-0.0705113	0.2071	0.318575	-0.0868026	-0.37344	0.34649	0.109719	0.216055	0.265802	-0.339564	0.859133	-0.0794747	0.0799754	0.696601	0.355241	0.0267342	-0.123951	0.0129984	0.434996	0.0950606	0.288495	0.171698	0.344862	-0.0623985	-0.0419615	-0.0129916	0.366535	-0.133924
AKT1|207	2	0.199442	0.428219	-0.354951	-0.486642	-0.0908507	0.399116	0.295009	-0.0267127	-0.194119	-0.16851	-0.110559	0.321587	-0.340824	0.0281947	-0.199403	-0.125808	0.350808	-0.380511	-0.357684	-0.222731	-0.00918975	0.370222	-0.214204	0.248488	-0.0856788	0.101432	0.00424255	0.691373	-0.321125	-0.229838	0.308314	0.0286698	-0.175372	-0.152076	0.211493	0.0108747	-0.329182	0.0472172	0.227202	-0.0213051	0.465195	0.56653	0.482352	-0.153014	-0.119271	0.130803	0.259917	0.118331
ANP32B|10541	2	-0.0978184	0.141566	-0.347664	-0.204864	-0.139026	0.328693	0.523856	0.0215479	-0.0460121	-0.180277	-0.229487	-0.0110429	-0.495284	0.233916	-0.386187	-0.26207	0.023027	-0.283044	-0.498894	-0.306452	-0.196918	0.133623	0.184969	-0.0106985	-0.338831	0.0191198	-0.182671	0.1963	-0.114331	-0.597477	0.604002	0.159412	-0.121779	0.715334	0.373329	-0.21892	-0.0622808	0.0474587	-0.00326581	0.131029	-0.251095	0.122128	0.125724	-0.168093	-0.147721	-0.341104	0.00348376	-0.168943
AP2B1|163	2	0.0418952	0.586639	-0.499619	-0.422781	0.0147829	0.539217	0.400235	-0.0421212	-0.268225	-0.350023	-0.617932	-0.186114	-0.514624	0.340916	-0.202461	-0.579925	0.316051	-0.499449	-0.496636	-0.279856	0.239244	-0.101008	0.392622	-0.501994	-0.424704	0.329061	-0.13793	0.475165	-0.270684	-0.86331	0.304195	-0.179343	-0.569002	-0.010166	0.234457	-0.38891	-0.778963	-0.377436	-0.650162	-0.533832	-0.484969	-0.0661688	0.295091	-0.72753	-0.528562	0.0728184	-0.0385368	0.141746
AP2M1|1173	2	0.199699	0.336065	-0.450028	-0.496343	-0.0611205	0.437647	0.461546	-0.00532332	-0.140257	-0.281885	-0.329015	0.0539767	-0.590347	0.563286	-0.282175	-0.448645	0.452261	-0.563486	-0.602287	-0.346816	0.188586	0.319362	0.127037	0.0803705	-0.317194	-0.236706	-0.117218	0.536433	-0.237765	-0.504619	0.92895	0.24503	-0.0415243	0.103518	0.330323	-0.289008	-0.534261	-0.130391	0.224823	-0.141398	-0.0324958	0.328947	0.225301	-0.535605	-0.36956	-0.393183	0.0804945	-0.124697
APH1A|51107	2	0.203486	0.302859	-0.392583	-0.381283	0.0801999	0.375807	0.354975	-0.04885	-0.267936	-0.226675	-0.0750758	0.0720756	-0.284722	0.538449	-0.13283	-0.100474	0.187473	-0.241013	-0.25865	-0.00542333	-0.103206	-0.120876	0.281548	0.136719	-0.100773	0.362533	-0.0159934	0.614194	-0.0981636	-0.230795	1.01053	0.368875	0.0411311	0.359314	0.401445	-0.165554	-0.39945	-0.241926	0.267927	-0.170291	0.0526457	0.18548	0.297343	-0.325374	-0.541498	-0.359474	0.133371	-0.118019
ARF3|377	2	0.123989	0.414267	-0.431051	-0.298206	-0.0364214	0.368801	0.366346	0.0246839	-0.251768	-0.28064	-0.216337	-0.0751448	-0.5068	0.249618	-0.229783	-0.39624	0.529018	-0.282039	-0.433918	-0.263462	-0.0270667	0.222785	0.454705	-0.00597396	-0.205609	0.296887	0.338741	0.622826	-0.115991	-0.511117	0.236674	-0.133535	-0.335051	-0.182223	0.170898	-0.637053	-0.411714	-0.33992	-0.143656	-0.423287	0.0317346	0.291916	0.252128	-0.282808	-0.350844	-0.263782	-0.163985	-0.284902
ARL6IP1|23204	2	0.0761082	0.186609	-0.395027	-0.0776546	-0.165461	0.596933	0.369301	-0.046827	-0.12844	-0.415542	-0.177407	0.0659287	-0.286397	0.861616	-0.176236	-0.158317	0.383871	-0.466259	-0.252516	-0.0889292	0.144551	0.233681	0.837682	0.317854	-0.183829	0.775083	0.130774	0.881904	0.0717806	-0.511384	0.591965	0.133082	-0.25334	0.458258	0.800639	-0.139353	-0.237195	-0.233571	0.0677908	-0.0282164	-0.205878	0.411525	0.37538	-0.368553	-0.418743	-0.11436	-0.100197	-0.29475
ATP6AP1|537	2	0.228575	0.266844	-0.352028	-0.286834	0.0701359	0.341663	0.183894	-0.0709888	-0.222808	-0.158453	-0.00616362	0.185719	-0.0995176	0.878921	0.0259515	-0.0417331	0.747283	-0.128138	-0.273074	-0.199422	0.262218	0.355485	0.475341	0.278061	0.0613879	0.628378	0.123698	0.820206	0.180715	-0.149136	0.718757	0.0859	0.0665838	0.315045	0.128036	-0.132242	-0.25023	-0.0526996	-0.0359973	-0.0817379	0.290184	0.80351	0.339243	-0.228431	-0.078168	-0.195066	0.146414	-0.167001
BAT2L2|23215	2	-0.158114	0.544431	-0.435689	-0.489161	-0.0164999	0.72015	0.443609	-0.000610257	-0.309985	-0.298132	-0.576415	-0.492327	-0.546823	0.221539	-0.33961	-0.342501	0.204076	-0.541416	-0.42941	-0.26431	-0.340463	-0.412024	0.432596	-0.29796	-0.317265	0.205036	-0.234509	0.582193	-0.491996	-0.665675	0.29177	0.040863	-0.164628	0.303138	0.124948	-0.449049	-0.673014	-0.39374	-0.147166	-0.495398	-0.377297	0.0462625	0.336455	-0.729412	-0.686287	-0.500777	-0.0379591	-0.453295
BAT2|7916	2	0.0449688	0.680394	-0.488072	-0.704234	0.0501512	0.687518	0.455866	-0.0561802	-0.401568	-0.268844	-0.61873	-0.225496	-0.702381	0.640041	-0.248626	-0.329348	0.498368	-0.3396	-0.510313	-0.244445	-0.251003	0.155423	0.0575129	-0.15283	-0.431293	0.225972	-0.223894	0.326006	-0.22069	-0.660769	0.206568	0.398195	-0.228645	-0.0126941	0.215198	-0.360478	-0.334675	-0.188651	-0.151676	-0.257619	-0.329061	0.0817151	0.431375	-0.622916	-0.510862	-0.391646	-0.109535	-0.478576
BGN|633	2	0.275852	0.0498149	-0.408335	-0.179539	0.0570048	-0.0877353	0.284222	0.176097	0.0411316	-0.208513	0.177345	1.10237	0.0118451	1.52299	0.404663	0.32636	1.48992	-0.346288	0.19288	0.193804	0.714911	1.12217	1.18604	0.611622	0.403599	0.236754	0.671415	0.831687	0.0723149	0.348067	1.57128	1.28236	0.421025	0.169482	1.24743	-0.283425	-0.0496679	0.249628	0.656996	0.87687	1.12331	1.42226	0.857511	0.055102	0.233437	0.240776	1.26927	0.481154
BSG|682	2	0.205419	0.540275	-0.432919	-0.659916	-0.158014	0.528868	0.43538	-0.0599998	-0.0952463	-0.303847	-0.0888916	0.457189	-0.47428	0.842908	-0.253918	-0.346323	0.311346	-0.521887	-0.676884	-0.342254	0.0265507	0.0110457	-0.472776	0.247161	-0.265442	0.017721	0.0517993	0.603787	-0.184178	-0.456214	1.00857	-0.0188847	0.11593	0.391376	0.112654	-0.442326	-0.547021	-0.275601	0.343123	-0.235904	0.611383	0.257778	0.297299	-0.399579	-0.258039	-0.206585	0.393245	-0.0944096
C1orf43|25912	2	0.10227	0.23433	-0.336142	-0.16774	-0.0441696	0.372672	0.322758	-0.0900159	-0.0925922	-0.301371	-0.138848	0.150899	-0.252106	0.535	-0.20223	-0.0374328	0.293015	-0.258333	-0.307372	0.00444886	-0.0404101	0.388053	0.378069	0.142529	-0.140708	0.546852	0.107424	0.681229	-0.0963182	-0.250523	0.94215	0.332545	0.053314	0.33892	0.379114	-0.325181	-0.293318	-0.0798145	0.535492	-0.233354	0.0132486	0.10923	0.409301	-0.450027	-0.0348059	-0.502411	0.149641	-0.185942
CALU|813	2	0.0665336	0.245008	-0.353156	-0.30824	-0.151954	0.394517	0.364056	0.0106749	0.0179473	-0.285387	-0.580766	-0.592774	-0.404924	0.061857	-0.325485	-0.328979	0.459038	-0.357553	-0.43567	-0.256215	-0.184305	0.489109	0.388743	-0.184721	-0.160382	-0.266972	0.000474338	0.0955845	-0.153546	-0.326967	1.03653	0.71179	0.0495055	0.425354	0.685797	-0.289019	-0.413454	-0.0680185	0.0416573	0.0325901	0.404404	0.608589	0.312322	-0.391325	-0.546546	-0.239896	0.302617	-0.242899
CAP1|10487	2	0.145273	0.389791	-0.553768	-0.343437	-0.114387	0.630104	0.472866	-0.0386801	-0.190427	-0.397336	-0.541946	-0.289229	-0.659429	0.416546	-0.532399	-0.559874	0.526994	-0.715676	-0.717574	-0.395385	-0.0987035	0.698598	0.438305	-0.146004	-0.363447	-0.237975	-0.188168	0.312154	-0.492164	-0.542016	0.646201	0.0301199	-0.361633	0.0744445	-0.0582405	-0.612541	-0.817677	-0.168002	-0.167848	-0.464195	0.223795	0.371448	0.270523	-0.625469	-0.534785	-0.491593	-0.0136462	-0.528137
CAPNS1|826	2	0.288295	0.218906	-0.467694	-0.210884	-0.0896075	0.416615	0.42494	-0.112915	-0.128564	-0.339091	-0.30555	0.161249	-0.486528	0.531593	-0.349393	-0.502334	0.259916	-0.643716	-0.712093	-0.463445	-0.220922	-0.00508098	0.166133	0.172319	-0.454732	-0.106425	-0.309325	0.361806	-0.33923	-0.707992	0.355235	-0.0492177	-0.330588	-0.0440331	0.0486677	-0.648312	-0.805304	-0.553655	0.36556	-0.437527	-0.0350602	0.195188	0.0190601	-0.616613	-0.341691	-0.503864	-0.103841	-0.486724
CAPRIN1|4076	2	-0.0810016	0.429332	-0.471008	-0.288047	-0.033942	0.549386	0.487033	-0.010978	-0.250619	-0.330156	-0.605003	-0.46189	-0.612343	0.220244	-0.469567	-0.304643	0.890966	-0.562452	-0.495795	-0.483523	-0.245333	0.174367	0.518727	-0.234292	-0.513575	-0.00266255	-0.0678497	0.728782	-0.579571	-0.663036	0.737965	-0.131464	-0.344113	0.285425	0.537389	-0.445743	-0.417682	-0.505408	-0.187331	-0.279501	-0.377152	0.191122	0.369201	-0.727739	-0.59408	-0.400719	-0.20809	-0.623906
CBX3|11335	2	0.0918587	0.123515	-0.309924	-0.00355771	-0.0436154	0.335401	0.319442	-0.0395456	-0.204319	-0.269255	-0.136833	0.121447	-0.349988	0.88053	-0.162463	-0.202251	0.350603	-0.245442	-0.300505	-0.203734	0.112544	0.399993	0.713161	-0.0604089	-0.116038	0.337927	0.130969	0.774414	-0.0712162	-0.400026	0.695101	0.0342175	0.0810648	0.422269	0.700415	-0.0318185	-0.018185	0.0393332	0.0909104	-0.189212	-0.0413477	0.418612	0.43367	-0.318684	-0.269402	-0.307239	-0.0623365	-0.28136
CCT3|7203	2	0.0589908	0.34338	-0.469527	-0.590477	0.0644577	0.651126	0.462048	-0.0143209	-0.283533	-0.222145	-0.107776	0.51141	-0.455178	1.0075	-0.0274829	-0.0497112	0.605622	-0.345653	-0.424109	0.0176355	-0.0202735	0.30362	0.619518	0.188013	-0.19374	0.709515	0.142601	0.612524	-0.118383	-0.338198	1.58589	0.298065	0.184283	0.79658	0.674225	-0.101337	-0.114682	-0.0114226	0.705843	-0.0690879	0.0717883	0.309676	0.267001	-0.362618	-0.525591	-0.347799	0.406942	-0.107879
CCT5|22948	2	0.0877006	0.286414	-0.399629	-0.403187	-0.0998468	0.548365	0.378289	-0.0226997	-0.143187	-0.232217	-0.349906	-0.0116029	-0.338415	0.79932	-0.169744	-0.273217	0.616965	-0.434761	-0.524115	-0.323447	-0.04004	0.223561	0.681258	0.00779713	-0.108268	0.523894	0.20797	0.430128	0.0392462	-0.478001	0.609805	0.0843551	0.276319	0.598179	0.560812	-0.0806903	0.0192464	-0.228899	0.15176	-0.0456999	0.220823	0.290688	0.371903	-0.20049	-0.374245	-0.236248	0.328526	-0.127398
CCT6A|908	2	0.0920839	0.26162	-0.380413	-0.315284	-0.00390604	0.427764	0.344011	0.012223	-0.238497	-0.199603	-0.396768	0.104148	-0.403475	0.634035	-0.25412	-0.274996	0.558914	-0.346085	-0.525612	-0.244222	-0.00204235	0.160928	0.673665	-0.15809	-0.247295	0.312051	0.183413	0.326565	-0.173839	-0.467892	0.477658	0.210088	0.141248	0.400522	0.162638	-0.217503	-0.152418	-0.0253395	0.0708564	-0.0222572	0.101072	0.186784	0.363686	-0.342693	-0.344728	-0.328617	0.315024	-0.227359
CCT8|10694	2	0.100886	0.37251	-0.374392	-0.241636	0.0125451	0.337965	0.269405	-0.0544792	-0.216306	-0.206498	-0.296467	-0.0361737	-0.305473	0.874448	-0.350266	-0.293491	0.524192	-0.312177	-0.442262	-0.316853	-0.287891	0.191612	0.59131	-0.102691	-0.18369	0.133128	-0.138796	0.210436	-0.255173	-0.457703	1.00277	0.110015	0.0454943	0.818666	0.391226	-0.235698	-0.12643	-0.0643576	0.0287163	-0.0744564	-0.00835644	0.349074	0.21844	-0.227017	-0.275618	-0.330338	0.145899	-0.372718
CD9|928	2	0.360114	0.221478	-0.466694	-0.18084	-0.0408504	0.54284	0.473071	-0.177618	-0.439164	-0.292337	-0.268854	-0.28892	-0.536116	-0.223001	-0.307231	-0.28859	0.834226	-0.566826	-0.534634	-0.648133	-0.250297	0.409218	0.0151481	-0.0129012	-0.485979	-0.109888	-0.0727561	0.668317	-0.284348	-0.471093	0.655747	-0.0443567	0.083686	-0.0508665	0.476913	-0.730016	-0.251106	-0.302595	-0.0691104	-0.335453	0.229104	0.478332	0.58973	-0.545141	-0.0583863	-0.343736	0.0847532	-0.254062
CHCHD2|51142	2	0.313423	0.198914	-0.370851	-0.20498	0.00545294	0.298865	0.261546	-0.0663722	-0.238611	-0.197387	-0.300545	0.0852601	-0.339437	0.783555	-0.106883	-0.265361	0.279209	-0.314085	-0.452206	-0.178306	0.217117	0.243472	0.411049	0.164749	-0.222906	0.138877	0.247476	0.445981	0.00221386	-0.368314	0.474765	0.41843	0.160123	0.140969	-0.225294	-0.256267	-0.166244	0.0070743	0.384273	-0.0379025	0.288201	0.159917	0.0985149	-0.23732	-0.287426	-0.32825	0.406916	-0.0280702
CHD4|1108	2	0.037099	0.500833	-0.455646	-0.755984	-0.00831634	0.533997	0.574521	0.0231273	-0.294526	-0.155106	-0.455318	-0.113525	-0.621946	0.216134	-0.319701	-0.403451	0.454005	-0.496657	-0.486911	-0.274098	-0.127497	0.348958	0.267206	-0.0230348	-0.344871	0.102206	-0.0580154	0.758437	-0.3865	-0.577967	0.698789	-0.0357689	-0.334023	0.0237447	0.342651	-0.409575	-0.164991	-0.38381	-0.26293	-0.364275	-0.160853	0.199619	0.510433	-0.669152	-0.619859	-0.33544	-0.117522	-0.423339
CKAP5|9793	2	-0.14846	0.342671	-0.212908	-0.443348	0.0310102	0.325192	0.290457	0.00635742	-0.0569404	-0.134031	-0.254165	-0.269532	-0.133437	0.623198	-0.239785	-0.168892	0.200869	-0.193706	-0.217341	-0.143808	0.0467634	0.347981	0.686007	0.108624	0.0350344	0.392326	0.0262589	0.718245	-0.163649	-0.22189	1.04735	0.110329	0.184776	0.829641	0.181252	0.184903	0.0502016	0.00518892	0.00341404	-3.02263e-05	0.111909	0.290957	0.46236	-0.347562	-0.237088	-0.184459	0.135686	-0.247498
CLIC1|1192	2	0.307035	0.219102	-0.4616	-0.3786	-0.174045	0.471568	0.459651	-0.0521245	-0.119595	-0.271392	-0.385868	0.0952195	-0.433614	0.334689	-0.264839	-0.443503	0.273174	-0.493283	-0.587608	-0.224679	0.017612	0.344428	0.45065	0.0983561	-0.311811	-0.0100561	0.0954391	0.391921	-0.164506	-0.428209	0.664592	0.0193723	-0.105318	-0.0480943	0.306933	-0.525133	-0.527673	0.0431942	0.335094	-0.235975	-0.0517031	0.248253	0.417364	-0.327072	-0.49262	-0.398788	0.0773671	-0.342697
CNDP2|55748	2	0.211461	0.332488	-0.443805	-0.513202	-0.0621341	0.502827	0.349821	0.0594882	-0.261149	-0.175795	-0.119343	0.244969	-0.25298	0.0480826	-0.245589	-0.0158851	0.297554	-0.291749	-0.314447	-0.0550569	0.258207	0.22904	0.348472	0.0652966	-0.0853406	0.0151317	-0.0254319	0.289377	0.00700996	-0.426205	0.786625	-0.221559	-0.358144	0.191497	0.114327	-0.782284	-0.359967	-0.170635	0.148038	-0.22245	-0.0108992	0.257098	0.216522	-0.277478	-0.329594	-0.113121	0.226597	-0.123253
COL12A1|1303	2	0.042327	0.391046	-0.403787	-0.590597	-0.244998	0.248626	0.553706	0.0251017	0.288948	-0.310374	-0.516868	-0.193886	-0.512634	0.735671	0.136242	0.0286232	1.14258	-1.30209	-0.0488497	-0.104525	0.169659	0.914933	0.804651	0.00714402	0.147854	-0.58172	0.230478	0.631986	-0.779942	-0.104583	0.471031	0.443111	-0.186892	-0.803397	-0.0760948	-0.737831	-0.781435	-0.131136	0.284692	-0.669548	0.325339	0.983838	0.822563	-0.616337	-0.464435	-0.149581	0.800545	-0.141968
COL5A1|1289	2	0.0403517	0.466696	-0.450791	-0.701937	-0.0302302	-0.0718891	0.0314844	0.338261	0.108559	0.269496	0.029757	0.687647	-0.226412	1.15866	0.526815	0.310431	1.54007	-0.542223	0.332006	0.333322	0.839094	1.22725	1.02539	0.646019	0.460149	-0.260826	0.630023	0.497741	-0.201986	0.44381	0.937377	1.13467	0.404499	-0.335172	0.547589	-0.328424	-0.0445172	0.296914	0.756615	0.180537	1.17749	1.41501	1.11934	-0.0243563	0.00872079	0.615633	1.21768	0.548785
COL5A2|1290	2	-0.0233505	0.458903	-0.424364	-0.572362	-0.214512	0.115589	0.182609	0.186533	0.28739	0.00356582	-0.321193	0.259434	-0.442194	0.805231	0.229272	0.101164	1.41241	-0.931427	0.200434	0.118497	0.56653	1.04751	1.15946	0.375415	0.213968	-0.384503	0.640836	0.340258	-0.393575	0.205787	0.962261	0.872924	0.175604	-0.489103	0.374383	-0.534374	-0.313038	0.203084	0.60359	-0.161882	0.724424	1.37517	1.03863	-0.296603	-0.192953	0.15499	0.970999	0.26921
COPA|1314	2	0.0154188	0.462493	-0.420628	-0.504812	-0.00202623	0.483746	0.460355	-0.0291331	-0.125982	-0.33943	-0.243717	-0.0813477	-0.429572	0.446392	-0.273945	-0.21455	0.561645	-0.244249	-0.44142	-0.0756075	-0.0640618	0.514877	0.71117	-0.0462676	-0.217254	0.368072	0.0195254	0.702223	-0.217143	-0.346789	0.908073	0.345423	0.0136352	0.606781	0.689402	-0.287624	-0.487179	-0.189706	0.310036	-0.300325	0.1575	0.29191	0.746848	-0.612499	-0.514956	-0.301626	0.0575281	-0.0984167
COPG|22820	2	0.177843	0.37828	-0.340908	-0.512654	0.0124454	0.363185	0.376238	-0.0197177	-0.180242	-0.254471	-0.0673867	0.0867979	-0.219326	0.725754	-0.133515	-0.262617	0.579098	-0.223773	-0.446781	-0.0313661	0.401675	0.47536	0.214679	0.09719	-0.0311907	0.128327	0.00621056	0.498302	0.0498855	-0.230087	0.549909	0.447488	-0.0517694	0.19615	0.705752	-0.0369943	-0.385918	0.0113181	0.371629	-0.115194	0.474694	0.400898	0.272717	-0.232037	0.00685524	-0.119567	0.127622	0.119577
COX6C|1345	2	0.103286	-0.0387999	-0.159163	0.0409969	-0.0183169	0.0817332	0.0693277	-0.0537522	0.100438	-0.125749	0.798141	1.13726	0.338225	1.23705	0.88018	0.313426	0.651028	0.33093	0.0111237	0.0422265	1.21366	0.334908	0.773452	0.223656	0.767695	1.48816	0.760872	2.14436	0.94517	-0.199932	0.545992	0.466779	0.0947706	0.703487	0.24103	-0.206214	0.0330748	-0.0146373	0.359971	0.277759	0.143503	0.149149	0.20286	0.0565089	0.630036	-0.246181	0.166801	-0.0263036
CRABP2|1382	2	0.157145	0.137096	-0.307142	-0.179621	-0.000362454	0.160582	0.136088	0.0886489	-0.35188	0.159446	0.571109	0.282425	0.294131	0.63188	0.294505	0.127832	0.524187	-0.153156	-0.564046	-0.603376	0.0833673	0.53466	-0.146928	-0.259396	-0.399807	0.874612	0.344384	1.20287	0.080712	-0.0503189	0.599129	0.818484	0.360879	0.592591	1.17716	-1.57675	-0.506474	0.672808	1.94028	-0.0881901	0.412901	0.810943	1.28902	-0.477633	-1.10721	0.322312	0.710489	0.218596
DAP|1611	2	0.2771	0.216677	-0.322862	-0.350693	0.119416	0.271429	0.240396	0.00130602	-0.223439	-0.229331	-0.199925	-0.141056	-0.334504	0.32581	-0.28403	-0.220306	0.383983	-0.337239	-0.420486	-0.248524	0.0613808	0.302536	0.112901	0.134497	-0.162864	0.102295	-0.111294	0.644584	0.247157	-0.266829	0.121037	0.062849	-0.0205076	0.0813862	0.599591	-0.335378	-0.486141	-0.250809	0.478088	-0.0569083	0.397754	0.441448	0.363573	-0.202139	-0.0729376	-0.0806661	0.0125751	0.0151073
DDB1|1642	2	0.146619	0.454254	-0.448278	-0.650276	0.00450112	0.505743	0.482006	-0.0193818	-0.197498	-0.277688	-0.492871	-0.2819	-0.433386	0.413233	-0.471402	-0.363323	0.50862	-0.468162	-0.565899	-0.384085	-0.198089	0.16193	0.296731	-0.207604	-0.358238	0.0790651	-0.0243125	0.525983	-0.541088	-0.726832	0.70165	0.0176099	-0.296388	0.26754	-0.0485081	-0.461343	-0.389299	-0.246475	-0.139157	-0.214904	0.0107638	-0.00627338	-0.419022	-0.475356	-0.452194	-0.338671	-0.105217	-0.258387
DDR1|780	2	-0.0265117	0.543539	-0.444286	-0.671836	0.137324	0.760837	0.473002	-0.0281004	-0.616406	-0.127562	-0.516127	-0.172919	-0.213803	0.547516	-0.00532965	-0.303956	0.727013	-0.313919	-0.499915	-0.195547	-0.00598936	0.41369	-0.245291	0.136112	-0.100226	0.325781	-0.203216	0.573375	-0.136686	-0.481556	-0.183153	0.46074	-0.0766422	-0.484889	0.469721	-0.672015	-0.368574	-0.311199	0.153258	-0.407719	-0.0516983	0.261182	0.520299	-0.480201	-0.253845	-0.179727	-0.338876	-0.1116
EEF1D|1936	2	-0.203241	0.522492	-0.565389	-0.733453	0.0466407	0.773514	0.631222	0.0372516	-0.314483	-0.194555	-0.176655	0.571171	-0.893807	0.888519	-0.298381	-0.513251	-0.0480463	-0.619052	-0.604233	-0.352118	0.120779	0.189699	-0.114891	-0.130474	-0.549724	0.425312	0.153929	0.22638	-0.412948	-0.525181	0.861648	-0.100621	-0.270699	-0.308244	-0.416952	-0.974567	-0.235247	-0.520602	0.107599	-0.0552982	0.0412435	0.168555	-0.080849	-0.646907	-0.341085	-0.388275	0.127554	-0.367125
EIF2AK1|27102	2	0.0973304	0.307398	-0.348804	-0.155203	0.0132146	0.25439	0.25526	-0.0778658	-0.163237	-0.182483	-0.18932	0.195949	-0.283718	0.843896	-0.120852	-0.22562	0.521733	-0.222893	-0.33	-0.0418748	0.181085	0.390627	0.501819	0.0878926	-0.0869013	0.519435	0.0719199	0.493757	-0.16247	-0.39847	0.334027	0.0476483	0.111444	0.263441	0.388621	-0.287544	-0.292732	-0.0350841	0.244891	-0.156014	0.19787	0.381265	0.199861	-0.322893	-0.0809123	-0.26382	0.140696	-0.228239
EIF3CL|728689	2	-0.40307	0.742368	-0.519161	-0.720712	0.0847689	0.837894	0.461039	-0.0114915	-0.338626	-0.13301	-0.453409	0.122589	-0.678768	0.440075	-0.266042	-0.36638	0.144674	-0.589496	-0.832066	-0.544473	-0.0342593	-0.0610463	0.164883	-0.167	-0.419538	0.125174	-0.331674	0.813788	-0.222679	-0.675541	0.307508	-0.701196	-0.396319	0.509039	0.308499	-0.446897	-0.67557	-0.511509	0.120877	-0.356408	-0.106325	0.168788	-0.0128867	-0.736648	-0.418192	-0.414461	-0.280371	-0.692353
EIF4G1|1981	2	0.0560743	0.591405	-0.53754	-0.955944	-0.148017	0.779888	0.757911	-0.0230489	-0.264327	-0.256401	-0.561425	-0.403162	-0.711628	0.592992	-0.302613	-0.352021	0.584462	-0.573892	-0.661905	-0.226326	0.151966	0.178025	0.118118	-0.211926	-0.372211	-0.0695536	-0.230393	0.618859	-0.219087	-0.620347	0.848177	0.215171	-0.242196	-0.170377	0.431909	-0.422215	-0.459904	-0.178371	-0.100039	-0.271145	-0.00216144	0.178409	0.428674	-0.678447	-0.610861	-0.394555	0.108272	-0.336956
EIF5A|1984	2	0.306253	0.289379	-0.464261	-0.410101	-0.10476	0.503175	0.500503	-0.0859939	-0.262826	-0.271368	-0.0934987	0.58708	-0.443941	0.665093	-0.192689	-0.236111	0.0131448	-0.610169	-0.60648	-0.239127	-0.144127	-0.0606634	0.183594	-0.167027	-0.254038	0.012747	0.0788471	0.533294	-0.0358861	-0.460307	0.822859	0.175803	0.0069587	0.663942	0.202646	-0.326659	-0.297667	-0.148815	0.640956	-0.086786	0.195396	0.0552475	0.100442	-0.320018	-0.151153	-0.481576	0.159728	-0.466982
EMP2|2013	2	0.25371	0.393095	-0.447889	-0.312965	-0.00317233	0.717963	0.092456	-0.0356667	-0.176942	-0.480589	-0.327306	0.615163	-0.290817	0.536913	-0.0773696	-0.268176	0.117481	-0.353689	-0.322679	-0.355667	0.057439	0.000684894	0.274656	0.114051	-0.251751	0.579413	0.102369	0.968004	-0.0658103	-0.483409	0.143455	-0.280033	-0.555348	-0.261085	0.145983	-0.539308	-0.533916	-0.320423	-0.678899	-0.333843	-0.199307	0.0981076	-0.10241	-0.490786	-0.784111	-0.291624	0.00889318	-0.287884
ENSA|2029	2	0.125108	0.313424	-0.395074	-0.414825	-0.0854578	0.513913	0.412755	-0.0480756	-0.124518	-0.29725	0.124081	0.428633	-0.415859	0.549194	-0.180272	-0.158405	0.199939	-0.28322	-0.321349	-0.00380456	-0.0828058	0.700699	0.188649	0.205421	-0.134698	0.436153	-0.0250512	0.932122	0.0175288	-0.21181	0.778343	0.112888	-0.0881697	0.223289	0.261915	-0.279551	-0.434433	-0.193254	0.503548	-0.363808	0.0574393	0.389109	0.546386	-0.421434	0.572557	-0.378355	0.00514909	-0.369829
EPCAM|4072	2	-0.195315	0.327023	-0.25545	-0.108413	0.179086	0.356904	0.351461	-0.0136265	-0.645816	0.00414733	-0.0388021	0.328166	0.0895677	0.524917	-0.192873	-0.0887003	0.773739	-0.182271	-0.199164	-0.0912407	0.0944637	0.652864	0.690631	0.24111	0.116648	0.472715	0.29554	0.955028	0.242784	-0.259522	1.49804	0.68085	0.343126	0.939739	0.776303	0.209538	0.171033	0.359298	0.553447	0.136717	0.4653	0.826219	0.826126	-0.0595896	-0.101421	0.0691405	0.377831	0.0816624
EPRS|2058	2	-0.0211509	0.368792	-0.340699	-0.453617	0.00210936	0.45594	0.281881	-0.0161451	-0.0956558	-0.181454	-0.313284	-0.197016	-0.456478	0.61111	-0.136275	-0.0585539	0.445164	-0.260875	-0.345059	-0.0425583	-0.0724044	0.819065	0.799203	-0.0805845	-0.455496	0.434109	0.0340079	0.443602	-0.148626	-0.401147	0.84687	0.465113	0.00160922	0.586798	0.45018	-0.345672	-0.315471	-0.0398338	0.279065	-0.129662	0.162104	0.327411	0.60934	-0.335193	-0.527959	-0.312743	0.335166	-0.234714
ERBB3|2065	2	0.0513882	0.592913	-0.467586	-0.398114	0.180054	0.715189	0.279714	-0.129179	-0.680872	-0.143507	-0.257009	0.0539048	-0.193385	0.0116683	-0.20695	-0.100053	0.524715	-0.0920706	-0.0763936	-0.163058	-0.182954	0.204374	0.884805	0.293984	-0.102234	0.196892	-0.0656487	1.08189	-0.223289	-0.441881	-0.353168	-0.307923	-0.47609	-0.158113	-0.0376954	-0.233244	-0.65559	-0.428612	0.236648	-0.528569	-0.562248	0.713291	0.884261	-0.435934	-0.444555	0.10092	-0.248568	-0.350496
EZR|7430	2	0.226031	0.29914	-0.582758	-0.46731	-0.166274	0.600646	0.914191	-0.0908932	-0.553466	-0.179307	-0.315531	0.01225	-0.189169	0.819362	0.147683	-0.107529	0.705097	-0.350583	-0.240328	-0.0382527	0.248193	0.439218	0.730054	0.471032	-0.0595526	-0.0310792	0.0431448	0.971692	0.160778	-0.145439	0.736814	0.184014	-0.104673	0.456519	0.682869	-0.723938	-0.351012	-0.0127572	0.448344	-0.293792	0.0439012	0.446318	0.738904	-0.649307	-0.304306	-0.131248	0.15697	-0.312369
F11R|50848	2	0.142887	0.200843	-0.347767	-0.429529	-0.115311	0.485292	0.456374	-0.0255614	-0.10791	-0.259318	-0.201855	0.00630408	-0.382624	0.58863	-0.0935969	-0.327749	0.501885	-0.362523	-0.383815	-0.174599	-0.217525	0.933361	0.340951	0.1494	-0.314307	0.29854	0.0140555	0.764277	-0.539484	-0.463452	0.283803	0.321643	0.124638	0.377723	0.499582	-0.302498	-0.418444	-0.0336801	0.604577	-0.343503	0.203196	0.344813	0.372272	-0.243339	0.165376	-0.198958	0.127322	0.0385779
FAM129B|64855	2	0.194135	0.447738	-0.461361	-0.667385	-0.0575117	0.486261	0.448955	0.0483692	-0.356958	-0.0822429	-0.277877	-0.166778	-0.501568	-0.0503608	-0.265809	-0.148576	0.446154	-0.264644	-0.388049	-0.175053	-0.0648754	0.382452	-0.200087	0.0860147	-0.15486	-0.0397145	-0.0303131	0.22329	-0.0971572	-0.465585	0.061518	0.293376	0.0432012	-0.577517	-0.0535983	-0.264266	-0.29446	-0.042036	0.427368	0.0632066	0.231095	0.485288	0.500565	-0.189592	-0.303973	-0.125088	0.387765	-0.0356281
FKBP4|2288	2	-0.0646043	0.482078	-0.463901	-0.376472	0.00364467	0.728015	0.332975	-0.0730496	-0.416062	-0.152625	-0.209834	0.291173	-0.474262	0.89551	0.144702	-0.222951	1.09472	-0.330664	-0.264484	-0.155926	0.208918	0.447549	0.69156	0.429574	-0.275383	0.768858	0.437409	0.738549	0.215444	-0.320828	1.05646	-0.0459852	0.0272663	0.812922	0.255379	-0.228735	0.133676	-0.168397	0.011287	-0.283218	-0.149239	0.339711	0.297032	-0.2553	-0.296116	-0.19589	-0.00660261	-0.19962
FUS|2521	2	-0.0195419	0.605437	-0.529422	-0.601477	-0.0646258	0.694522	0.440489	0.035638	-0.379114	-0.181905	-0.0270163	0.0597262	-0.449687	0.299366	-0.138888	-0.0569373	0.256029	-0.281619	-0.232816	-0.236	-0.0463395	0.424662	0.309815	0.304729	-0.208492	0.0173073	0.0508396	0.965103	-0.122785	-0.407052	0.380612	0.0693137	-0.139012	0.326679	0.190106	-0.223835	-0.220758	-0.2459	0.160274	-0.200915	-0.0549675	0.0273082	0.476206	-0.393479	-0.337167	-0.471652	0.0128557	-0.65347
GDI2|2665	2	0.0370885	0.267489	-0.472386	-0.343779	0.0272195	0.532875	0.520632	-0.0237596	-0.235143	-0.310237	-0.623217	-0.434394	-0.591404	0.439555	-0.527424	-0.529232	0.170954	-0.718587	-0.730177	-0.46771	-0.487139	0.139552	0.495029	-0.268384	-0.480945	-0.193381	-0.0380878	0.372071	-0.378206	-0.746047	1.58043	0.272647	0.0121196	0.776978	0.487562	-0.301639	-0.4715	-0.174602	-0.0688639	-0.34984	-0.139978	0.128645	0.155643	-0.612176	-0.49611	-0.480191	0.0687782	-0.444867
GNB2|2783	2	0.364188	0.279052	-0.346898	-0.455186	-0.0291537	0.335464	0.295726	-0.0309647	-0.237542	-0.174685	-0.0415597	0.413786	-0.275281	0.251367	-0.0273707	-0.109145	0.423667	-0.124771	-0.319335	-0.0586015	-0.101449	0.416682	-0.108372	0.377066	-0.0693399	-0.0124797	0.0145212	0.757664	-0.229634	-0.212879	0.88371	0.205722	0.108316	0.426389	-0.0827219	-0.295555	-0.121352	0.163872	0.38642	-0.0725145	0.448936	0.373897	0.328114	-0.00753317	-0.34341	-0.0411868	0.124081	-0.0505682
GOLM1|51280	2	0.265811	0.485126	-0.39571	-0.189139	-0.100387	0.330381	-0.134267	0.0300419	-0.245644	-0.0462135	-0.153967	0.0742338	-0.0722721	1.66831	0.149358	0.122723	0.79024	0.043874	-0.001972	0.150366	0.151667	0.823499	0.927752	0.343002	-0.0722407	0.261722	0.186513	1.0124	-0.524529	-0.11364	0.410947	-0.346896	-0.115088	0.62261	-0.309947	-0.851911	-0.361085	0.0219544	-0.267278	-0.287232	0.665417	0.843947	0.61782	-0.421371	0.306669	0.0360112	0.234513	0.324952
GPI|2821	2	0.159016	0.292565	-0.243851	-0.558103	-0.0881133	0.417625	0.370272	-0.0512999	0.072428	-0.370539	-0.246846	0.181836	-0.430469	0.520539	-0.329387	-0.0867833	0.308677	-0.425463	-0.613611	-0.411447	-0.0285101	0.303807	0.463422	0.181234	-0.317598	0.142323	-0.0945048	0.357203	-0.16496	-0.492788	1.03273	0.466306	0.00794539	0.425665	0.990149	-0.378735	-0.234691	-0.201751	0.345247	-0.101956	0.502501	0.509211	0.108709	-0.165185	-0.243819	-0.108216	0.313518	-0.272727
GRINA|2907	2	0.274186	0.30172	-0.346168	-0.28602	-0.020879	0.344495	0.350703	-0.161178	-0.144551	-0.312307	-0.229341	0.210702	-0.311931	1.22488	-0.209169	-0.506716	0.485907	-0.423245	-0.589159	-0.274412	0.275558	0.131408	0.264743	0.0806342	-0.238527	0.888759	0.536934	0.271187	-0.170875	-0.38369	0.811549	0.096849	0.0293556	0.406236	-0.334414	-0.842197	-0.416443	-0.247177	-0.0798109	-0.224813	-0.0281203	0.20388	0.11727	-0.556048	-0.393133	-0.254418	0.0835471	-0.280271
GRN|2896	2	0.32625	0.316572	-0.456184	-0.751295	-0.0398193	0.488423	0.460335	0.00434344	-0.11623	-0.232396	-0.292337	-0.0104827	-0.365709	0.633504	-0.108424	-0.181006	0.368446	-0.405583	-0.532843	-0.211701	0.161594	0.197617	0.331597	-0.111804	-0.137461	0.241353	0.253425	0.580282	-0.0661363	-0.4379	1.02241	0.0475286	-0.0566785	-0.089601	0.194596	-0.283056	-0.72633	-0.0213913	0.0934342	-0.236664	-0.0920828	0.431062	0.0412458	-0.328512	-0.319418	-0.217346	0.443041	-0.225527
GSPT1|2935	2	0.119444	0.303511	-0.394353	-0.255529	-0.14284	0.565412	0.317764	-0.0509702	-0.132302	-0.330138	-0.450093	-0.285795	-0.343993	0.28065	-0.227126	-0.216184	0.396731	-0.319972	-0.374101	-0.0936626	0.0669067	0.0284544	0.439947	-0.0953484	-0.159977	0.286845	-0.0489863	0.752334	-0.0477439	-0.585975	-0.0317866	-0.194238	-0.399878	-0.0532169	0.146244	-0.219958	-0.639593	-0.376624	-0.314122	-0.317982	-0.246271	0.195648	0.40896	-0.495612	-0.443827	-0.417344	-0.125521	-0.344969
H1F0|3005	2	0.125704	0.600238	-0.536937	-0.48758	-0.0818847	0.602698	0.586342	-0.162962	-0.53189	-0.113729	0.00191013	-0.0943909	-0.5148	0.539833	-0.116681	0.0187855	-0.0129266	-0.428408	-0.140711	0.0615716	-0.237413	-0.353408	-0.0889757	0.248443	-0.252703	0.414884	0.143508	0.984866	0.303034	-0.174891	0.200647	0.062832	-0.294334	-1.13577	0.147079	-0.665329	-0.123315	-0.424476	0.136926	-0.274179	-0.0797134	0.66718	0.291974	-0.317338	-0.296435	-0.377202	0.272796	-0.24975
H2AFY|9555	2	0.110262	0.185029	-0.344325	-0.177824	-0.112493	0.363447	0.330195	0.0270186	-0.172184	-0.209125	-0.0716556	0.261902	-0.222175	0.848456	0.0817215	-0.090903	0.758658	-0.116935	-0.258082	-0.196462	0.279632	0.483405	0.585795	0.243643	-0.0428691	0.558314	0.269657	0.778651	-0.0777634	-0.171485	0.663574	-0.0349142	0.0428947	0.494351	0.20884	-0.214675	0.0280031	0.237238	0.259053	0.0174271	0.185349	0.530371	0.465732	-0.202992	0.00278391	0.0107698	0.056609	0.0305957
HDGF|3068	2	0.0229817	0.282699	-0.514741	-0.226952	-0.183956	0.531804	0.532435	-0.024527	-0.239402	-0.180341	-0.0640995	0.20505	-0.497617	0.645059	-0.0882734	-0.139605	0.223064	-0.377997	-0.27624	-0.0191784	-0.0507331	0.19674	0.525809	0.165935	-0.307338	0.360567	0.0444671	0.592659	-0.100295	-0.403848	1.24709	0.590635	0.164992	0.564118	0.742151	-0.191935	-0.150806	0.00261266	0.590898	-0.149291	-0.0308288	0.20213	0.600775	-0.267594	-0.590012	-0.260727	0.44002	-0.034273
HMGN1|3150	2	0.0905366	0.340092	-0.393777	-0.00574635	-0.00685118	0.418901	0.236104	0.0129622	-0.424972	-0.267248	-0.250952	-0.0728622	-0.337936	0.716165	-0.344174	-0.325076	0.542923	-0.31358	-0.347887	-0.401547	-0.0545907	0.373896	0.497392	0.160415	-0.19136	0.00935493	0.432206	0.558774	-0.334311	-0.45592	0.684127	0.224724	-0.0662376	0.688154	0.408155	-0.108654	-0.215085	-0.0597132	0.0282207	-0.145645	-0.0333863	0.478708	0.289916	-0.269381	-0.316328	-0.297561	0.0687878	-0.293976
HN1L|90861	2	0.185058	0.284923	-0.325184	-0.164428	-0.0475108	0.519279	0.139421	-0.0971706	-0.292699	-0.201687	0.0303837	0.336885	-0.0864537	0.878556	0.0528696	0.174583	0.799448	-0.116592	-0.107593	0.23779	0.308207	0.447689	0.592847	0.540046	0.193023	0.790165	0.46459	1.12541	0.255718	-0.254001	0.0873812	0.292176	-0.106124	0.220656	0.315482	-0.124379	-0.304994	-0.0539313	0.150446	-0.0395374	0.135924	0.301197	0.472921	-0.200727	0.00364015	0.247245	0.185948	-0.108676
HNRNPF|3185	2	0.161796	0.427295	-0.490236	-0.288705	-0.162391	0.543766	0.526095	-0.081471	-0.375201	-0.260948	-0.327374	-0.112949	-0.396358	0.644516	-0.237962	-0.204394	0.405356	-0.412573	-0.343418	-0.224442	-0.0747092	0.153092	0.235968	0.0753552	-0.217914	0.290198	0.162637	0.886185	-0.253495	-0.446906	0.359014	-0.49069	-0.278646	0.456457	-0.0626508	-0.36878	-0.292236	-0.341628	-0.0382937	-0.319147	-0.178444	0.106381	0.332381	-0.34597	-0.289707	-0.298488	0.227464	-0.221054
HNRNPL|3191	2	0.133497	0.366147	-0.428391	-0.353445	-0.0243553	0.457631	0.506499	-0.049598	-0.286072	-0.321911	-0.293545	-0.136736	-0.538518	0.566321	-0.363325	-0.357731	0.295752	-0.45435	-0.473289	-0.447381	-0.136717	0.146626	0.294981	-0.0812153	-0.292933	0.0869153	-0.168894	0.69164	-0.234833	-0.583869	0.667963	-0.00314104	-0.253542	0.421008	0.280415	-0.354199	-0.287918	-0.365915	0.0396686	-0.214968	-0.190758	0.0371445	0.0900424	-0.497912	-0.318925	-0.43026	-0.0736422	-0.402909
HNRNPUL1|11100	2	0.00842575	0.499505	-0.468736	-0.427865	0.01215	0.486401	0.476554	-0.0637082	-0.266837	-0.255891	-0.39206	-0.152311	-0.593828	0.58506	-0.382815	-0.443134	0.181216	-0.522625	-0.554733	-0.393849	-0.182184	0.102372	0.209003	-0.0161447	-0.433837	-0.0201137	-0.189363	0.660193	-0.199303	-0.609926	0.630463	0.185247	-0.34136	-0.0291023	0.181767	-0.317494	-0.207358	-0.371518	-0.374353	-0.2033	-0.271667	0.068927	0.187291	-0.69021	-0.469149	-0.427507	0.0847762	-0.360934
HSPA1A|3303	2	-0.175814	0.542036	-0.56385	-0.667466	-0.103517	0.481082	0.339368	0.21758	0.15589	-0.22531	-0.103117	0.341804	-0.532164	0.569352	0.163799	-0.549376	0.730881	-0.31393	-0.38286	0.023038	0.0245888	0.0752189	-0.115061	0.21614	-0.283716	0.542206	0.0735168	-0.0383865	0.093291	-0.617273	0.408725	0.0624276	-0.228386	0.0186837	0.193197	-0.562475	-0.432255	-0.0232769	0.0538941	-0.272886	-0.308311	0.128889	-0.216741	-0.436947	-0.384313	-0.444898	-0.270063	-0.290036
HSPA1B|3304	2	-0.173869	0.395214	-0.466596	-0.271622	-0.10548	0.373952	0.152492	0.204904	0.179629	-0.288625	-0.115571	0.174663	-0.478694	0.303386	0.0793258	-0.54717	0.585929	-0.322372	-0.372506	-0.0219571	-0.0564901	0.0575909	-0.113882	0.15077	-0.292126	0.494837	0.0230303	-0.0437357	0.0332316	-0.643724	0.367822	0.0269293	-0.239497	0.0978541	0.182462	-0.615119	-0.408305	-0.0186841	-0.0189493	-0.312903	-0.318961	0.0523363	-0.27803	-0.43615	-0.383496	-0.433114	-0.458584	-0.406315
HSPB1|3315	2	0.374591	0.347953	-0.364838	-0.0331552	-0.157426	0.401728	0.113853	-0.0621642	-0.149277	-0.471264	0.233738	1.30634	-0.00337404	1.07286	0.48956	-0.257286	1.04405	-0.162517	-0.447999	-0.278611	0.25031	0.310398	-0.0701462	0.41833	0.186155	0.239992	0.669226	0.192266	0.0413175	-0.262244	-0.919262	0.137109	0.132533	-0.746986	-0.124706	-0.554978	-0.501008	0.0423534	0.486512	-0.162364	-0.147908	0.104641	-0.428685	-0.268316	-0.130013	-0.67246	0.612356	-0.0930146
HSPD1|3329	2	0.0264766	0.321591	-0.469977	-0.469142	-0.034906	0.726907	0.535533	-0.0293267	-0.250245	-0.356911	-0.538837	-0.0960773	-0.507378	0.346988	-0.494479	-0.441436	0.455513	-0.694764	-0.741906	-0.365105	-0.316087	0.187887	0.521381	-0.25432	-0.328008	0.321223	-0.0504935	0.378503	-0.295231	-0.647572	1.35432	-0.108533	-0.109888	0.540506	0.707023	-0.426803	-0.29043	-0.196449	-0.0056583	-0.306149	0.262751	0.126553	-0.0176451	-0.564043	-0.459745	-0.383471	-0.0488563	-0.541107
HUWE1|10075	2	-0.194059	0.676983	-0.456173	-0.694621	0.015051	0.745137	0.540428	0.0133121	-0.294598	-0.35146	-0.767916	-0.722195	-0.691503	0.283991	-0.384615	-0.537105	0.27546	-0.612134	-0.60333	-0.530555	-0.351441	-0.103395	0.201584	-0.399602	-0.469557	0.012124	-0.338631	0.575772	-0.483417	-0.862631	0.536967	0.0362481	-0.233113	0.0410215	0.306286	-0.557035	-0.45691	-0.43691	-0.501952	-0.424331	-0.555065	0.0567963	-0.010206	-0.875354	-0.744163	-0.595859	-0.122953	-0.537853
HYOU1|10525	2	0.118522	0.474411	-0.414781	-0.560914	-0.0174088	0.415849	0.368121	0.0999095	-0.334569	-0.14914	-0.24137	-0.0705907	-0.516428	0.348874	-0.205628	-0.26208	0.324105	-0.180179	-0.362565	-0.236729	0.0581144	0.304984	0.305793	0.0338799	-0.191259	-0.00291213	0.000964071	0.1509	-0.132189	-0.354017	1.35603	0.258974	0.182317	0.414676	0.837369	-0.277893	-0.15893	0.264916	0.0432358	0.0344377	0.232089	0.293688	0.0369716	-0.151954	-0.319548	-0.0272571	0.186787	-0.0237953
IARS2|55699	2	0.0465376	0.266447	-0.26561	-0.3274	-0.0303975	0.247142	0.297745	-0.00130056	0.019425	-0.25259	-0.275668	-0.27538	-0.339359	0.50264	-0.0785541	-0.0961925	0.16231	-0.22116	-0.249056	0.0822175	-0.108992	0.590412	0.687565	-0.172158	-0.531335	0.383887	0.106132	0.647015	-0.2008	-0.380343	0.217944	-0.00678329	-0.223321	0.220282	0.192986	-0.472174	-0.550457	-0.241623	0.0663782	-0.30411	-0.128006	-0.0425817	0.344319	-0.384849	-0.604828	-0.435218	0.0246306	-0.252037
ILF2|3608	2	0.0678256	0.197302	-0.389483	-0.264033	0.0141419	0.410633	0.399391	-0.0189563	-0.251298	-0.165522	-0.185685	0.0283972	-0.326663	0.612088	-0.125243	-0.182655	0.398745	-0.337867	-0.337901	-0.113681	-0.104794	-0.141997	0.442876	0.0397211	-0.232784	0.278393	0.115451	0.534483	-0.184789	-0.204568	1.34375	0.412023	0.243062	0.915877	0.873275	0.076826	-0.0516854	-0.240662	0.390887	0.0394226	-0.060832	0.247748	0.518855	-0.276995	-0.136672	-0.304954	0.397862	-0.0781194
ILF3|3609	2	-0.0626921	0.578892	-0.456214	-0.49844	0.0269704	0.555428	0.474896	0.0032562	-0.362382	-0.259716	-0.34909	-0.189987	-0.621224	0.315648	-0.305908	-0.365035	0.119133	-0.47708	-0.429285	-0.353576	-0.215091	0.138329	0.225518	-0.0659717	-0.326419	-0.162227	-0.23813	0.607952	-0.364105	-0.616691	0.967986	-0.0602364	-0.223928	0.44361	0.386496	-0.268402	-0.190131	-0.310258	-0.113814	-0.181587	-0.246097	-0.0439827	0.233902	-0.527045	-0.466179	-0.450571	-0.103967	-0.455866
KCTD3|51133	2	-0.0306136	0.336872	-0.325761	-0.146463	-0.0166868	0.389121	0.205093	-0.0299203	-0.255276	-0.126366	-0.142591	-0.00685411	-0.0945517	-0.0467265	-0.143654	-0.0996912	0.30697	-0.231402	-0.211459	0.114191	0.154617	0.184572	0.289209	0.354041	-0.36804	0.508436	-0.0670029	0.605167	-0.157758	-0.31125	0.0638645	-0.0495545	-0.39984	-0.121799	-0.16893	-0.437277	-0.57455	-0.329483	0.474415	-0.35354	-0.467324	-0.395923	0.398738	-0.400022	-0.413553	-0.515396	-0.207209	-0.263335
KDELR2|11014	2	0.195665	0.274936	-0.36501	-0.105898	-0.136379	0.356908	0.390499	-0.0465822	-0.133441	-0.430698	-0.304866	-0.102817	-0.322179	0.469225	-0.386918	-0.399656	0.40691	-0.312741	-0.557424	-0.279297	-0.0379496	0.459846	0.491951	-0.166908	-0.273554	0.0957765	0.0238172	-0.00496475	-0.475406	-0.337496	0.681762	0.262958	0.0919526	0.185949	0.411145	-0.424974	-0.506617	-0.119919	0.23123	-0.0881138	0.601994	0.502199	0.191183	-0.41617	-0.125514	-0.202165	0.0135011	-0.214289
KDM5B|10765	2	-0.118133	0.0941646	-0.217442	-0.226277	0.163403	0.257484	0.303278	0.0502371	-0.266647	-0.0400663	-0.219945	-0.0109361	-0.199902	0.576782	0.124096	0.0420174	0.718692	-0.0568261	-0.0365109	0.152142	0.0115493	1.00817	0.788832	0.173062	0.0817613	0.234419	0.22364	0.615073	-0.519452	-0.133898	0.546108	0.499207	0.103373	0.378185	0.154119	0.103297	-0.263553	0.225023	0.366201	-0.161019	0.085893	0.534158	0.886722	-0.349926	-0.593689	-0.145857	0.281301	0.0197633
KIAA1522|57648	2	0.164435	0.522464	-0.394348	-0.519272	0.16239	0.455667	0.360399	-0.0607219	-0.596751	-0.0942614	-0.0681633	0.10254	-0.528486	0.268788	-0.144252	-0.0960735	0.429006	-0.218612	-0.290582	-0.154642	0.0430929	-0.0140548	0.00937797	0.256773	0.240725	-0.0208955	-0.105464	0.611108	-0.0844823	-0.140439	0.382926	-0.127034	-0.183477	0.256661	-0.0859766	-0.480103	-0.637944	-0.0539882	0.0472855	-0.334872	-0.12812	0.412539	0.324637	-0.386971	-0.197686	-0.101337	-0.0998862	-0.136547
KRT19|3880	2	0.0530646	0.362031	-0.60953	-0.809761	0.109342	1.13116	1.02998	-0.179514	-0.931895	-0.154873	-0.227566	0.568401	-0.396255	0.660887	-0.0332561	0.0122743	0.75615	-0.280176	-0.519933	-0.568837	0.0501938	0.55441	-0.118443	0.271129	-0.108882	0.697033	0.388215	1.51281	0.0498287	-0.174217	0.0835813	0.0115871	0.0176181	-0.60443	0.260432	-0.7582	-0.811777	-0.0941766	0.468955	-0.516781	-0.158224	0.373507	0.881602	-0.317484	-0.222731	-0.238866	0.385623	-0.052239
LAMP1|3916	2	0.188465	0.480234	-0.552035	-0.571196	-0.11775	0.618577	0.47006	0.0245889	-0.19969	-0.341253	-0.537215	-0.328922	-0.671132	0.372015	-0.632047	-0.420237	0.314399	-0.707838	-0.699233	-0.543411	-0.232759	0.0113252	0.014568	-0.355763	-0.457655	-0.121858	-0.242031	0.260091	-0.625176	-0.679275	0.78587	0.149128	-0.170984	-0.0195171	0.271453	-0.419435	-0.564273	-0.48666	-0.29316	-0.292374	0.0434698	-0.16415	-0.199531	-0.764441	-0.772683	-0.671558	-0.286199	-0.462244
LASS2|29956	2	0.27029	0.269447	-0.429967	-0.198325	-0.0807474	0.422466	0.27271	-0.0819945	-0.185199	-0.258679	0.208977	0.297567	-0.170376	1.00193	0.028326	-0.0148347	0.5631	-0.187002	-0.135696	0.114599	0.1687	0.000139366	0.427538	0.350296	0.0161111	0.659881	0.166734	1.22152	0.120915	-0.12439	0.70732	0.238915	0.0617102	0.30654	0.0431961	-0.333426	-0.603971	-0.302945	0.383086	-0.417036	0.258209	0.186699	0.716737	-0.428185	0.0987108	-0.255186	0.00634736	0.0277838
LY6E|4061	2	0.179206	0.308242	-0.389093	-0.427675	0.094158	0.345274	0.30066	0.0919024	-0.413823	-0.088852	-0.342675	0.333025	-0.962541	1.08946	-0.198861	-0.988848	0.00863725	-0.324331	-0.882795	-0.476693	0.0304729	0.0617262	0.207432	0.762747	-0.249181	0.496512	-0.0417166	-0.284991	-0.507764	-0.39589	1.63773	0.679684	0.269148	0.774752	0.124963	-0.909302	-0.681219	-0.0155105	0.159962	0.12565	0.389501	0.308991	0.0489154	-0.392477	-0.391297	-0.252729	0.153627	-0.288085
MAGED1|9500	2	0.171336	0.365858	-0.244453	-0.347702	0.0722777	0.168024	0.220962	-0.0179565	-0.259288	-0.129058	-0.212295	-0.180112	-0.103703	0.891919	0.0836031	-0.348381	0.779804	-0.156953	-0.385517	-0.129003	-0.116335	0.706971	0.279913	0.123101	-0.0958262	-0.813847	0.124461	0.0810936	0.0705236	-0.0288457	1.10306	0.680694	0.328304	0.716777	0.79879	-0.00481251	-0.310703	-0.0302347	0.429373	0.186403	0.630014	0.716434	0.639005	-0.0145679	0.16539	0.118804	0.260447	0.132484
MAL2|114569	2	0.137088	0.279143	-0.243831	-0.0126436	-0.146287	0.570991	0.122541	-0.0935751	-0.38596	-0.227466	-0.041848	0.0751242	-0.198083	1.41368	-0.102131	0.428032	0.319259	-0.40045	-0.151786	0.0604418	0.220809	0.427981	1.02807	0.214915	-0.177724	1.03925	0.228533	0.689643	0.559935	-0.270159	0.838896	0.533226	0.00951999	0.613882	0.418675	-0.392499	0.00858124	0.0753879	-0.292385	-0.177414	0.359324	0.339334	0.382693	0.0245479	-0.271355	0.0180701	0.359222	-0.145794
MAPKAPK2|9261	2	0.24449	0.214008	-0.342527	-0.479702	-0.0980489	0.356558	0.547453	-0.0179691	-0.199039	-0.225223	0.163713	0.32473	-0.0631445	0.770338	0.0476455	-0.0681469	0.509712	-0.0455531	-0.0385684	-0.0047274	0.254486	0.97335	0.613353	0.553459	0.319642	0.806908	0.0991796	1.03427	-0.0685017	-0.212217	0.709468	0.263046	0.179702	0.0839757	0.0726945	-0.492217	-0.495569	0.0847444	0.676202	-0.225249	0.2438	0.217536	0.345554	-0.198599	-0.20402	-0.182076	0.48862	0.0484757
MARCKSL1|65108	2	0.17025	0.412679	-0.407913	-0.0944812	-0.0464804	0.273388	0.214352	0.0485575	-0.586651	0.0162994	-0.104008	0.595277	-0.339176	0.91382	0.1117	-0.106677	0.708236	-0.460118	-0.212081	-0.142362	0.266431	0.513921	0.591624	0.417491	-0.0140639	0.297239	0.227108	0.527044	-0.390446	0.06977	1.46379	0.405422	0.212619	1.21088	0.407816	0.207341	0.143684	0.313099	0.621807	0.201493	0.460828	0.769758	0.672136	-0.120505	0.073923	0.121646	0.229208	0.0453438
MAZ|4150	2	0.0780932	0.354527	-0.369428	-0.341774	-0.0327503	0.398788	0.0975946	0.0176642	-0.200248	-0.00246645	0.193079	0.687577	-0.126576	0.707626	0.22854	0.215638	0.537704	0.0137485	0.0188639	0.278903	0.287607	0.541224	0.241045	0.473638	0.120633	0.748701	0.374787	1.07233	0.401779	-0.106452	0.42617	0.243465	0.19673	0.834809	0.428148	0.097543	0.0297611	0.00381107	0.464436	0.252503	0.174556	0.376003	0.452181	-0.0363981	0.15215	0.2041	0.27667	0.20623
MLEC|9761	2	0.0894183	0.476984	-0.380582	-0.579748	-0.121936	0.581622	0.287238	0.0750885	-0.0690292	-0.359056	-0.354169	-0.243084	-0.678858	0.103688	-0.40362	-0.45204	0.161486	-0.368044	-0.54061	-0.350119	-0.423088	0.248156	0.116933	-0.299791	-0.597518	0.103106	-0.114719	0.478991	-0.210432	-0.633235	0.108596	-0.199119	-0.512479	-0.220326	-0.0449121	-0.614587	-0.532161	-0.416873	-0.462258	-0.43881	-0.0900809	0.272496	0.3967	-0.706173	-0.787826	-0.456698	-0.137441	-0.452898
MMP14|4323	2	-0.0895384	0.537419	-0.49724	-0.86283	-0.0365425	0.524187	0.315001	0.231542	-0.105811	-0.0161866	-0.285694	0.0767112	-0.515142	0.791916	-0.102955	-0.177135	1.06981	-0.719442	-0.254996	-0.159231	0.371881	0.676843	0.360775	0.217417	-0.0114903	-0.734392	0.294895	0.472932	-0.425215	-0.11761	0.858483	0.828032	0.119941	0.198547	0.475706	-0.378421	-0.376991	0.00584981	0.51518	-0.125337	0.548829	1.20927	0.719553	-0.334469	-0.353046	-0.122637	0.884753	-0.0536137
MORF4L2|9643	2	0.12283	0.296715	-0.435049	-0.065266	-0.18817	0.56367	0.341481	-0.0779366	-0.21856	-0.339713	-0.175434	-0.229759	-0.348433	1.04632	-0.146321	-0.147726	0.4668	-0.353333	-0.534561	-0.481144	0.0957914	0.133767	0.654324	0.0349163	-0.105344	0.0485731	-0.0349157	0.865587	-0.107383	-0.315121	0.629679	-0.148902	-0.139946	0.448799	0.353031	-0.653588	-0.389296	-0.218799	0.173799	-0.271814	0.0883084	0.196341	0.252692	-0.452186	-0.226201	-0.388988	-0.0710054	-0.50491
MRFAP1|93621	2	0.132274	0.422474	-0.502916	-0.345581	-0.177493	0.543704	0.471429	-0.00844299	-0.227537	-0.30791	-0.37911	-0.0532414	-0.571661	0.16577	-0.363993	-0.314679	0.278107	-0.774655	-0.627676	-0.51808	-0.0944363	0.120916	0.114866	-0.0495736	-0.396207	0.280532	-0.112946	0.424704	-0.289005	-0.608336	0.195177	-0.0686648	-0.485186	-0.106851	-0.0322774	-0.588015	-0.537553	-0.500466	-0.220847	-0.444543	-0.123381	0.104121	0.086643	-0.708665	-0.407291	-0.42438	-0.482664	-0.574257
MTDH|92140	2	0.0605415	0.215952	-0.314134	-0.20403	-0.121344	0.488177	0.31115	-0.0229358	-0.0915796	-0.321797	-0.538562	-0.238637	-0.470234	0.622841	-0.334531	-0.215839	0.143342	-0.471145	-0.485008	-0.129234	0.0399336	0.041983	0.494121	-0.398392	-0.372512	0.806786	0.179781	0.199968	0.237962	-0.549884	0.721561	0.359402	-0.144567	0.097783	0.493752	-0.287801	-0.144863	-0.233433	-0.226042	-0.091272	-0.173212	0.0427934	0.188398	-0.347784	-0.515553	-0.417227	0.180011	-0.390774
MUC1|4582	2	0.557654	0.423659	-0.388383	-0.140752	0.168202	0.35284	-0.153758	-0.277256	-0.39196	-0.150245	0.542882	0.908661	0.689052	1.22841	0.639796	0.51423	0.948487	0.129075	0.291392	0.758615	0.469817	1.45276	0.689117	1.34237	0.718917	0.427677	0.445411	1.66493	-0.120811	0.53502	-0.575255	0.714175	-0.194306	-1.32062	0.404629	-1.06575	-0.994747	0.353769	0.251569	-0.142578	0.55001	1.09381	0.990674	-0.169566	1.03111	0.220138	0.322937	0.372085
MXRA5|25878	2	-0.242886	0.630681	-0.482901	-0.556392	0.165905	0.227721	0.269734	0.283543	-0.238656	-0.0567482	-0.695767	-0.0225528	-0.637812	0.595169	-0.0881475	-0.152883	0.973778	-1.50994	-0.139766	-0.245271	0.11483	0.678422	0.8307	-0.188303	-0.202137	-0.82203	0.115255	0.28661	-0.500196	-0.0627275	0.655252	0.681826	-0.306154	-0.50988	0.508356	-0.750146	-0.842846	-0.124918	0.267435	-0.161112	0.337995	0.891852	0.525317	-0.460617	-0.519421	0.0229747	0.634597	-0.0789114
MYO6|4646	2	0.202469	0.475389	-0.348587	-0.305915	-0.137228	0.518066	0.189034	0.0656234	-0.390683	-0.268169	-0.332738	-0.363767	-0.438122	0.545648	-0.0636349	-0.0521679	0.4454	-0.25149	-0.188839	0.167353	-0.101411	0.228959	0.358403	0.0624046	0.136904	-0.411698	-0.148025	0.932825	-0.0793854	-0.545519	-0.290002	-0.141266	-0.35477	0.135052	0.189729	-0.488334	-0.456367	-0.180141	-0.0674402	-0.637599	-0.558842	0.247101	0.831314	-0.692181	-0.708978	-0.244371	-0.398079	-0.194769
OAZ1|4946	2	0.308337	0.328675	-0.488448	-0.492071	-0.0668991	0.533739	0.495734	-0.053937	-0.203149	-0.361981	-0.414183	0.128751	-0.67549	0.834257	-0.373058	-0.366544	0.0471189	-0.598911	-0.689974	-0.425024	-0.0375849	-0.0918002	-0.0314831	0.00424396	-0.309767	-0.227067	-0.00931678	0.462352	-0.306577	-0.567694	0.624317	-0.0499197	-0.258967	0.0197653	-0.0102513	-0.634608	-0.654735	-0.346843	0.249711	-0.455335	0.0867271	0.0365334	0.0308997	-0.593075	-0.41928	-0.497747	-0.00994804	-0.531144
PARP1|142	2	0.0525049	0.321962	-0.341003	-0.493402	-0.0950513	0.410205	0.329862	0.0732533	-0.125387	-0.132944	-0.0069114	0.108256	-0.406147	0.899277	0.00457345	0.0450776	0.494074	-0.0756515	-0.0940843	0.21263	0.241902	1.02117	0.744593	0.169196	-0.312352	0.620403	0.33288	0.933169	0.119521	-0.229145	1.07308	0.323151	-0.0312869	0.640036	0.653449	0.0272575	-0.094452	0.193886	0.268756	0.102536	0.181919	0.154228	0.740778	-0.134315	-0.157837	-0.112623	0.395748	0.208447
PCBP1|5093	2	0.184723	0.372096	-0.483529	-0.269274	-0.260773	0.568551	0.589809	-0.115426	-0.179553	-0.406623	-0.354602	0.0186011	-0.627472	0.389565	-0.458766	-0.473998	0.114652	-0.599264	-0.608722	-0.532304	-0.275778	-0.100078	0.0591451	-0.199414	-0.49984	-0.135995	-0.279023	0.513717	-0.319019	-0.690507	0.683474	-0.0879768	-0.209633	0.0765312	0.175167	-0.617114	-0.544918	-0.42467	-0.14037	-0.357888	-0.242469	0.0135626	0.119112	-0.589405	-0.439007	-0.484121	0.149601	-0.640062
PDIA4|9601	2	0.179062	0.390254	-0.356698	-0.551639	0.0443165	0.40995	0.200853	0.109256	-0.297035	-0.128319	-0.0986588	0.0665212	-0.279701	0.424934	-0.0862146	-0.204561	0.564236	-0.129305	-0.35355	-0.0910037	-0.0484458	0.93369	0.358952	0.289282	-0.0948797	0.121861	0.251398	0.503919	-0.253896	-0.183053	1.46503	0.3128	0.197422	0.560621	0.95487	-0.106378	-0.342363	0.275019	0.266071	-0.0082593	0.477654	0.560789	0.328399	-0.167394	-0.273658	0.0520935	0.246615	0.126865
PDIA6|10130	2	0.145563	0.340897	-0.434733	-0.39574	-0.0618866	0.486883	0.366684	0.0102836	-0.16692	-0.291032	-0.522339	-0.289732	-0.542037	0.579912	-0.437738	-0.375869	0.29742	-0.541317	-0.655847	-0.465174	-0.0887927	0.359737	0.253933	-0.245575	-0.312352	-0.058712	0.0338186	0.293582	-0.128078	-0.361167	1.36079	0.340526	0.0766667	0.6399	0.93414	0.044853	-0.436961	0.0336516	-0.0993041	0.0594596	0.0400548	0.124917	0.166539	-0.377041	-0.391073	-0.232635	0.0787305	-0.510036
PDXDC1|23042	2	0.00368971	0.633497	-0.391418	-0.503884	-0.0387527	0.594532	0.320516	-0.117065	-0.21506	-0.286057	-0.16632	-0.0576092	-0.190578	0.600809	-0.142292	-0.115935	0.456626	-0.113797	-0.348395	-0.06835	0.210443	0.337733	0.269367	0.147004	0.00343789	0.518487	0.043665	0.694387	0.128988	-0.275225	0.237475	-0.0201685	-0.366488	-0.0433137	0.410903	-0.195499	-0.641767	-0.311899	-0.0750349	-0.295556	0.124143	0.498546	0.433528	-0.488933	-0.101986	0.10275	-0.111514	-0.149729
PEBP1|5037	2	0.277025	0.355097	-0.513816	-0.531761	-0.0539077	0.505373	0.512196	-0.0375456	-0.149478	-0.363182	-0.281262	-0.0415323	-0.681267	0.456542	-0.470417	-0.415209	0.186775	-0.539307	-0.666339	-0.561692	-0.395923	-0.0291567	-0.00837473	-0.111981	-0.753117	-0.0524079	-0.181668	0.443106	-0.317315	-0.722245	0.466459	0.00278465	-0.442964	0.284347	-0.279602	-0.539597	-0.283421	-0.528233	0.0614055	-0.47606	-0.0864269	0.267083	-0.0136091	-0.722283	-0.450929	-0.638542	-0.219416	-0.838721
PGAM1|5223	2	0.23083	0.220264	-0.339524	-0.253226	-0.138419	0.334846	0.320193	0.000582968	-0.070918	-0.304628	-0.453022	-0.253107	-0.400776	0.513032	-0.296107	-0.20145	0.163554	-0.488679	-0.529513	-0.371103	-0.0987906	0.220245	0.139639	0.06586	-0.210324	0.0919401	-0.0661383	0.434105	-0.202401	-0.47521	0.896961	0.0988591	-0.185989	0.524857	0.665791	-0.226389	-0.364338	-0.0634638	0.201541	-0.112887	0.209229	0.397764	0.174213	-0.594758	-0.362484	-0.270027	0.116417	-0.242939
PGK1|5230	2	0.235168	0.323879	-0.449331	-0.327697	-0.178939	0.444798	0.429828	-0.0115039	-0.103336	-0.362866	-0.654319	-0.565927	-0.518943	0.488196	-0.320087	-0.168656	0.465576	-0.56489	-0.598343	-0.434936	-0.0571594	0.289168	0.635815	0.136873	-0.298258	0.0926013	-0.0267348	0.516848	-0.323704	-0.612374	1.01408	0.242086	0.104179	0.289986	0.828714	-0.472741	-0.17141	0.148261	0.317374	0.0231562	0.224797	0.871521	0.571263	-0.224124	-0.615646	-0.287206	0.357432	-0.374875
PLEC|5339	2	0.223197	0.752453	-0.548382	-0.888871	-0.168326	0.705735	0.680938	0.068011	-0.505903	-0.318852	-0.461527	-0.0493979	-0.793172	0.602129	-0.26147	-0.549779	0.308905	-0.556324	-0.639213	-0.396923	-0.0171056	0.13145	-0.113855	-0.1231	-0.35003	0.244616	0.0201323	0.341909	-0.457058	-0.454396	-0.133214	-0.00264832	-0.170728	-0.521504	0.141257	-1.04101	-0.659271	-0.277057	-0.179413	-0.252175	0.128202	0.21354	-0.0683162	-0.892917	-0.860775	-0.377774	-0.0913104	-0.3606
PLXNB2|23654	2	0.153688	0.580676	-0.472116	-0.877938	0.0754422	0.698238	0.515275	-0.0412895	-0.452185	-0.179791	-0.336357	-0.192768	-0.744906	0.267058	-0.331521	-0.262696	0.260025	-0.735743	-0.511442	-0.363394	-0.293359	-0.1983	-0.298648	-0.248107	-0.457949	-0.452812	-0.169454	0.306651	-0.26915	-0.364893	-0.583436	0.143332	-0.217578	-0.394155	0.116099	-0.60586	-0.679421	-0.384358	0.0344128	-0.354523	0.339539	0.358436	0.35353	-0.362778	-0.254739	-0.0524565	0.108513	-0.128986
PPDPF|79144	2	0.421124	0.317665	-0.304352	-0.232736	0.135382	0.335298	0.00322104	-0.0572901	-0.446378	-0.171933	-0.0105247	0.46174	-0.174375	0.665072	0.0205749	-0.123175	0.288218	-0.185026	-0.419388	-0.267136	0.122573	0.331382	-0.18159	0.534666	-0.0823851	0.149945	0.185437	0.765898	0.0172673	-0.0806361	0.312284	0.10689	0.00788895	0.00855376	0.387738	-0.277942	-0.355543	0.0407271	0.41039	-0.0546997	0.571171	0.204028	0.0311242	-0.0849919	0.00547542	0.0973449	0.352971	0.198095
PPIB|5479	2	0.209016	0.371342	-0.479771	-0.672947	-0.0783491	0.508983	0.436941	0.0739817	-0.189072	-0.180125	-0.0389305	0.618475	-0.546946	0.661481	-0.356982	-0.367903	0.399922	-0.646263	-0.61926	-0.447273	-0.053427	0.199497	0.203195	-0.00720009	-0.223927	-0.226032	0.110974	0.299904	-0.165736	-0.426942	1.15555	0.301816	-0.0380942	0.347422	0.345689	-0.330989	-0.547904	-0.181598	0.756108	-0.0732794	0.294362	0.255519	0.280547	-0.250774	-0.189242	-0.394935	0.147194	-0.264725
PPP2R1A|5518	2	0.265554	0.402836	-0.429056	-0.517765	0.0348515	0.467519	0.401356	-0.0659508	-0.297494	-0.26185	-0.285983	0.0800038	-0.464693	0.343103	-0.201656	-0.24433	0.387213	-0.444961	-0.511327	-0.397496	-0.0898635	0.23995	0.311096	0.00993485	-0.279908	0.049534	-0.051694	0.591355	-0.319249	-0.540727	0.315012	0.119736	-0.1857	0.0544414	0.186804	-0.103884	-0.240041	-0.144848	0.169629	-0.0882056	0.226193	0.213955	0.285748	-0.398596	-0.339663	-0.359714	0.0910207	-0.217669
PPP2R4|5524	2	0.21533	0.432976	-0.380602	-0.530844	-0.00648197	0.404774	0.207977	0.0512127	-0.294248	-0.100092	0.0617643	0.3994	-0.287652	0.301598	-0.108141	-0.0178989	0.456983	-0.14961	-0.245964	0.127779	-0.1121	0.487593	0.0162572	0.581882	-0.0233126	0.149589	0.136566	0.681438	-0.0133388	-0.382931	0.318129	0.133214	-0.213912	-0.0167297	-0.164742	-0.304076	-0.296595	-0.0718593	0.58068	-0.0327619	0.223051	0.528334	0.79328	-0.00923906	-0.076225	0.0320717	0.294524	0.0909986
PPT1|5538	2	0.158515	0.338086	-0.474489	-0.164747	-0.0803209	0.790988	0.186159	-0.0993707	-0.247693	-0.407128	-0.331929	-0.233572	-0.476041	1.02601	-0.152269	-0.251384	0.505539	-0.471242	-0.536262	-0.425968	-0.241967	0.632119	0.303753	-0.230775	-0.211569	0.351561	-0.0453564	0.232931	-0.101164	-0.330487	0.645912	-0.0314052	-0.469782	0.315105	0.150267	-0.432753	-0.723242	-0.375766	-0.323306	-0.205901	-0.0308757	0.0496752	0.300934	-0.556834	-0.0834283	-0.405855	-0.254696	-0.382024
PRDX1|5052	2	0.244969	0.223939	-0.447754	-0.147358	-0.0268496	0.488873	0.336459	-0.0769106	-0.219141	-0.376227	-0.21894	0.150606	-0.479671	0.762039	-0.243952	-0.295338	0.499257	-0.369937	-0.608964	-0.297956	0.123554	0.43525	0.443329	0.141682	-0.238955	0.387978	0.0644243	0.273565	0.00391482	-0.454642	1.15782	0.230965	0.00682809	0.841321	0.754392	-0.360901	-0.714023	0.0311027	0.29438	-0.117802	0.729282	0.233314	-0.126147	-0.420096	-0.00306427	-0.234335	0.128153	-0.367141
PRKCSH|5589	2	0.0730212	0.455772	-0.429821	-0.693667	0.0771811	0.513682	0.471611	-0.0444991	-0.284517	-0.138763	-0.120797	0.150593	-0.48693	0.338835	-0.151009	-0.281861	0.177607	-0.298661	-0.497689	-0.238141	0.0383265	0.185941	0.267852	0.0460701	-0.291735	-0.160084	-0.169154	0.350434	-0.110271	-0.494237	0.969998	-0.120328	-0.0751603	0.493678	0.243013	-0.312247	-0.312023	-0.225707	0.174152	-0.0133781	0.21395	0.113814	-0.0879924	-0.288594	-0.320724	-0.248318	0.167913	-0.166349
PRKDC|5591	2	-0.0846107	0.583506	-0.379201	-0.593036	-0.0460526	0.611597	0.334781	0.100973	-0.244291	-0.283666	-0.764238	-0.559117	-0.558601	0.649995	-0.232366	-0.311658	0.473241	-0.410148	-0.442864	-0.204299	-0.0225569	0.158891	0.461006	-0.397765	-0.280319	0.737583	-0.236668	0.573842	-0.345202	-0.6769	0.98606	0.0762945	-0.0858957	0.409288	0.751958	-0.0835429	0.144366	-0.139318	-0.620991	0.037187	-0.397814	0.147832	0.247028	-0.532456	-0.655292	-0.387527	0.150365	-0.331624
PRLR|5618	2	0.144702	0.720685	-0.415322	-0.225033	-0.0548513	0.652853	-0.245283	0.0623219	-0.524279	-0.115793	-0.262055	-0.228978	-0.0721758	0.881034	0.324172	0.272397	0.465933	0.0286776	0.0449827	-0.0447251	-0.340588	0.0782392	0.552004	0.163771	-0.41743	0.639694	-0.0466151	1.14963	-0.0528485	-0.326532	-0.409146	0.404294	-0.248202	-0.014825	0.104232	-0.162278	-0.160772	-0.567347	-0.0848218	-0.442713	0.0186182	0.834224	0.581266	-0.383762	-0.345105	0.0786692	-0.409267	0.327286
PRSS8|5652	2	-0.0106472	0.0947414	-0.246717	-0.254065	0.174745	0.572936	0.214784	-0.0538027	-0.574394	0.0824206	0.283137	0.635441	0.147241	0.768592	0.299203	0.324601	0.729	0.0863686	0.0543593	0.295143	0.17479	0.930315	0.274352	0.702609	0.222644	0.672144	0.397818	1.08209	0.051248	-0.173128	0.708627	0.243113	0.187611	-0.0301855	-0.0264591	0.36339	-0.536881	0.193164	0.810078	0.0675938	0.560249	0.846529	0.565298	0.112773	-0.14967	0.409647	0.23419	0.383497
PSMB4|5692	2	0.228281	0.179087	-0.303749	-0.214307	0.0368148	0.281702	0.230042	-0.0432693	-0.118433	-0.27617	0.116692	0.424449	-0.292046	0.538614	-0.0724233	-0.138945	0.20176	-0.326095	-0.360202	-0.12873	-0.0554864	-0.173606	0.19886	0.157116	-0.312204	0.373452	0.088928	0.448002	-0.077048	-0.17874	1.09798	0.221214	0.249956	0.797896	0.544331	-0.127506	-0.351875	0.024272	0.912432	-0.117499	0.105307	0.203646	0.356591	-0.260398	-0.287062	-0.270576	0.101471	-0.105783
PSMD2|5708	2	0.161873	0.300829	-0.311737	-0.551499	-0.155217	0.35389	0.392458	0.0423574	0.0224766	-0.255432	-0.332941	-0.196389	-0.424884	0.506305	-0.103586	-0.291131	0.52112	-0.359324	-0.430175	-0.101808	0.396663	0.411264	0.285401	-0.032164	-0.111053	0.184633	0.022454	0.73817	-0.0267817	-0.405834	0.939435	0.287328	0.0320536	0.202719	0.551117	-0.0568422	-0.236361	0.102278	-0.0182913	0.014941	0.147694	0.262803	0.321126	-0.347702	-0.232329	-0.170694	0.171623	-0.100527
PTBP1|5725	2	0.178372	0.431375	-0.396552	-0.44166	0.0134128	0.460672	0.437248	-0.0479693	-0.420942	-0.213955	-0.278529	-0.0130912	-0.383247	0.666539	-0.176508	-0.252692	0.327579	-0.363036	-0.400089	-0.222332	-0.0469585	0.10194	0.0494634	0.204421	-0.182353	0.05926	-0.0555925	0.769901	-0.134948	-0.445852	0.445863	0.0298603	-0.0247706	0.469431	0.264171	-0.24436	-0.318118	-0.240044	0.211653	-0.163127	0.0257926	0.0160762	0.27158	-0.489418	-0.344443	-0.283703	0.0855121	-0.268211
PTMS|5763	2	0.131561	0.186284	-0.412345	0.0626857	-0.157302	0.273317	0.304521	-0.0831184	-0.177119	-0.128484	0.150141	0.523557	-0.404901	0.000218674	0.0824278	-0.0701744	-0.0478755	-0.336947	-0.194911	-0.216807	0.144305	0.634371	0.128573	0.414441	-0.362225	0.457652	-0.0211974	-0.777928	0.17108	-0.219727	0.0213604	0.228618	0.248629	0.107335	0.147153	-0.147797	0.255351	-0.171533	0.278784	-0.117903	0.392306	0.449898	0.511478	-0.139178	0.115442	-0.0835566	0.128188	0.0371168
PTP4A2|8073	2	0.109754	0.332367	-0.283844	-0.222772	-0.154929	0.267665	0.291836	-0.0209166	-0.00625655	-0.312903	-0.0790171	-0.0943444	-0.200554	0.385033	-0.0483553	-0.370357	0.390784	-0.30272	-0.185091	-0.185693	0.297284	0.453174	0.555269	0.224257	-0.108635	0.474419	0.0228996	1.10043	-0.176297	-0.247886	0.198898	-0.248056	-0.377993	0.228778	-0.120528	-0.423892	-0.45948	-0.205829	-0.222138	-0.333995	-0.255916	0.185644	0.171779	-0.510187	-0.242272	-0.255704	-0.368638	-0.0998328
PTPLAD1|51495	2	0.242881	0.354443	-0.391947	-0.157939	-0.0385296	0.470633	0.0861265	-0.01093	-0.303911	-0.250826	-0.429397	-0.421765	-0.277116	0.612051	-0.171082	-0.0522971	0.79546	-0.251907	-0.225509	-0.295017	-0.138309	-0.1297	0.235815	0.00128644	-0.0643426	0.446908	0.159632	0.834382	-0.132425	-0.450403	-0.0403838	0.121743	-0.483123	-0.109014	-0.37699	-0.306731	-0.121962	-0.343143	-0.344541	-0.265037	-0.295699	0.295263	0.726601	-0.526596	-0.275099	-0.399859	-0.228878	-0.377715
PTTG1IP|754	2	0.205422	0.310351	-0.509974	-0.313291	-0.0827168	0.538381	0.431582	-0.0132745	-0.264248	-0.302233	-0.399074	-0.021597	-0.539904	0.358861	-0.543099	-0.511264	0.290979	-0.655211	-0.652482	-0.506771	-0.444225	0.236498	0.057952	-0.0435718	-0.429213	-0.341561	-0.235648	0.285373	-0.508687	-0.574269	0.616606	0.348468	-0.185703	-0.114709	-0.133638	-0.572219	-0.427469	-0.296026	0.189134	-0.341404	0.0717234	0.380436	0.0836531	-0.478734	-0.467517	-0.405954	0.124902	-0.451331
PVRL2|5819	2	0.448945	0.398882	-0.410054	-0.458221	-0.0831984	0.328962	0.237452	-0.0390555	-0.327017	-0.0966943	0.131765	0.559997	0.0340758	0.79081	0.239244	-0.0496171	0.736429	0.0901944	-0.00946168	-0.0770984	0.483605	0.594283	0.815216	0.475049	0.183763	0.423287	0.235992	1.23565	0.0963135	-0.0819395	0.582479	-0.0519936	0.0199214	-0.138006	-0.186663	-0.136246	-0.492559	-0.211232	0.161141	-0.20313	0.435086	0.720122	0.310492	-0.23052	-0.0550403	0.184466	0.161526	0.115624
RAB1B|81876	2	0.2232	0.362775	-0.415294	-0.372776	-0.0426978	0.389501	0.338722	-0.0620948	-0.177741	-0.243595	-0.166532	0.141435	-0.414598	0.531529	-0.337291	-0.327933	0.461455	-0.381447	-0.470471	-0.274676	0.228114	0.360004	0.0934388	0.162516	-0.196529	0.380316	0.0363487	0.633624	0.0355291	-0.437612	0.482176	0.0469282	-0.216473	0.282296	-0.413168	-0.437155	-0.467287	-0.0936409	0.101895	-0.398834	0.0423828	0.321548	0.0585686	-0.361608	-0.197225	-0.316532	0.0503049	-0.146521
RAD21|5885	2	-0.0620011	0.405739	-0.38254	-0.276803	-0.00769104	0.505258	0.454862	-0.0293599	-0.261459	-0.346005	-0.338135	-0.262532	-0.526325	0.873519	-0.244818	-0.091064	0.329826	-0.322622	-0.409032	-0.30655	0.0614052	0.0547801	0.891888	0.0529533	-0.172204	0.864132	0.163635	0.324023	0.306411	-0.630459	0.952184	0.384968	-0.211079	0.540645	0.547018	-0.483064	0.0700061	-0.264721	-0.342363	0.0774913	-0.47307	0.14175	0.206763	-0.429943	-0.626871	-0.49213	0.193721	-0.312109
RAN|5901	2	0.0678053	0.236612	-0.366056	-0.285746	-0.0317961	0.445396	0.414368	-0.0227503	-0.246784	-0.211048	-0.289307	-0.00131439	-0.387685	0.604791	-0.269667	-0.201331	0.331398	-0.33073	-0.46908	-0.28621	-0.0350322	0.272842	0.381436	-0.0395651	-0.391877	0.318832	0.171291	0.424532	-0.0356368	-0.355971	0.769438	0.0989036	-0.0150727	0.769912	0.391073	0.0287957	0.0392408	-0.179599	0.352562	-0.00441049	0.162605	0.271857	0.221591	-0.286437	-0.145174	-0.424615	0.0470969	-0.367082
RCC2|55920	2	0.0452018	0.264514	-0.325084	-0.410556	0.0530222	0.46797	0.328963	0.0622175	-0.413275	-0.0729733	-0.0138664	0.258983	-0.385382	0.743705	-0.216659	-0.151603	0.682791	-0.242473	-0.267484	-0.255389	-0.108069	0.0931056	0.385698	0.412936	-0.320464	0.230936	0.036238	0.606345	0.00462057	-0.390401	1.15075	0.36381	0.128115	0.712914	0.519505	-0.141034	0.118135	0.118608	0.545022	0.0120912	-0.015142	0.499611	0.291746	-0.208133	-0.0553463	0.0431865	0.257401	-0.0429196
RHOC|389	2	0.38592	0.311034	-0.49516	-0.303955	-0.11032	0.385995	0.326295	-0.0505273	-0.200247	-0.249035	-0.0669873	0.33548	-0.401939	0.38735	-0.192483	-0.290337	0.322748	-0.475058	-0.505681	-0.286308	0.188505	0.411112	0.0569925	0.192142	-0.18866	-0.417277	-0.00390961	0.827624	-0.0568669	-0.21937	0.485182	0.116683	-0.263015	-0.159996	0.0523904	-0.635579	-0.829799	-0.0157739	0.578308	-0.29882	0.396752	0.417163	0.224745	-0.298942	-0.309701	-0.30728	0.0484557	-0.113473
RNF213|57674	2	0.0567648	0.448681	-0.329008	-0.611652	-0.0627929	0.515346	0.223022	0.197844	-0.147364	-0.290842	-0.469617	-0.542998	-0.503686	0.38341	-0.0679765	-0.280949	0.206879	-0.424688	-0.415881	-0.333427	0.310624	0.38363	0.498833	0.177489	-0.00466484	0.958094	0.441619	0.71464	-0.150267	-0.351714	0.822967	-0.260354	-0.342821	0.0545367	0.387645	-0.609911	-0.910699	-0.26864	-0.279698	-0.604766	-0.300327	0.0135205	0.471362	-0.326686	-0.193901	-0.101552	-0.0845473	-0.343253
RPN1|6184	2	0.186876	0.35446	-0.486847	-0.33307	-0.0743025	0.45865	0.434338	-4.4887e-05	-0.214922	-0.325138	-0.307284	0.0986834	-0.422305	0.633291	-0.32289	-0.4162	0.40046	-0.469627	-0.601015	-0.257071	0.231553	0.267325	0.245623	0.0433635	-0.303433	-0.0296204	-0.120046	0.516568	-0.220745	-0.42417	0.804013	0.314167	-0.074045	0.36919	0.416273	-0.118641	-0.332616	-0.0574327	0.220568	0.0697449	0.304554	0.363709	0.155916	-0.288501	-0.277144	-0.392237	0.239437	-0.0555541
RPN2|6185	2	0.183719	0.338133	-0.500525	-0.307196	0.00636062	0.492505	0.384807	-0.0366582	-0.214348	-0.346797	-0.497007	-0.263549	-0.455271	0.519301	-0.469041	-0.505032	0.404103	-0.622514	-0.703095	-0.481738	-0.0824176	0.325382	0.517942	-0.109608	-0.371943	0.307184	0.0905841	0.667735	-0.0552557	-0.474382	1.21956	-0.0477906	-0.177364	0.202099	0.458934	-0.360437	-0.597771	-0.177575	-0.0323738	-0.0808974	0.259915	0.583835	0.0190359	-0.455035	-0.357827	-0.258928	0.130666	-0.154947
RPS15|6209	2	0.173919	0.423581	-0.502914	-0.490478	0.192197	0.580746	0.352087	-0.0653979	-0.47989	-0.183851	-0.175497	0.375376	-0.763602	0.693124	-0.321245	-0.224786	-0.0629239	-0.490834	-0.710282	-0.358693	-0.272314	-0.236428	-0.517052	0.0136045	-0.553025	-0.461195	-0.234528	0.407095	-0.223436	-0.583184	0.209098	-0.195406	-0.211398	0.0167645	-0.504853	-0.596899	-0.509194	-0.535053	0.319835	-0.309372	0.0507618	-0.392212	-0.311296	-0.696221	-0.334221	-0.532268	0.0791544	-0.41723
RRBP1|6238	2	-0.0510382	0.48796	-0.560451	-0.923669	-0.185603	0.641339	0.666538	0.168277	-0.181116	-0.0622367	-0.205254	0.0527472	-0.585787	0.991031	-0.292979	-0.368483	0.316665	-0.559016	-0.611615	-0.455034	0.20228	0.21898	0.176747	-0.0104333	-0.32579	-0.0456012	0.172522	0.0853424	-0.0283683	-0.277266	0.578528	0.690427	0.14584	0.115894	0.328083	-0.310164	-0.746806	0.0663078	0.458835	0.126121	0.423042	0.914397	0.239884	-0.350119	0.10322	-0.164599	0.537756	-0.0478679
SDC1|6382	2	-0.0181049	0.371998	-0.380722	-0.293835	-0.0402092	0.605723	0.313965	0.0490249	-0.579882	-0.027957	-0.123747	0.637676	-0.112299	0.534475	0.289203	0.315831	1.22212	-0.896162	0.00771609	-0.0910323	0.288936	1.06675	-0.159141	0.37224	-0.0254149	1.06456	0.488532	0.705772	-0.215833	0.212468	0.716502	1.12577	0.640479	-0.49852	0.126207	-0.155721	-0.302093	0.607037	1.54748	0.0460121	0.945228	1.22794	0.907355	0.205899	0.0626761	0.234611	1.18736	0.37743
SEC16A|9919	2	0.173996	0.555441	-0.347382	-0.592966	0.0504789	0.402629	0.330214	-0.0449704	-0.323304	-0.204137	-0.221949	-0.165398	-0.225266	0.0317425	-0.23297	-0.110085	0.65888	-0.0398475	-0.292417	0.0116796	-0.281888	0.419015	0.142988	0.332495	-0.0687684	0.30997	-0.135734	0.535471	-0.20244	-0.392598	-0.132491	-0.147686	-0.511091	-0.147912	-0.11915	-0.449172	-0.355291	-0.305792	-0.271661	-0.355266	0.393742	0.655614	0.725884	-0.495367	0.0381503	0.132851	0.772806	0.0748473
SEC61A1|29927	2	0.131537	0.456447	-0.515151	-0.556535	-0.0218819	0.573994	0.53186	0.0237594	-0.310721	-0.313308	-0.436196	-0.271623	-0.523422	0.493275	-0.365194	-0.443342	0.40385	-0.647579	-0.690647	-0.348394	0.153056	0.383496	0.188294	-0.175723	-0.360069	-0.00977761	-0.271169	0.502368	-0.193616	-0.549228	0.613969	0.313242	-0.182978	0.011254	0.581764	-0.383455	-0.595564	-0.121429	0.20371	-0.167398	0.373759	0.289909	0.156195	-0.445436	-0.398601	-0.329571	0.0771115	-0.106672
SEPT9|10801	2	0.177222	0.544719	-0.464783	-0.766426	0.0508747	0.489993	0.571028	-0.0286475	-0.391959	-0.182022	-0.222349	0.0885198	-0.461714	0.217037	-0.15272	-0.362853	0.267645	-0.401787	-0.597717	-0.31697	0.155112	0.140594	0.0284731	0.104408	-0.133277	0.487465	-0.0412044	0.856225	-0.192689	-0.312391	0.719235	0.040699	0.129509	0.135383	0.851931	-0.319958	-0.239859	-0.207627	0.489531	-0.171225	-0.0342675	0.0245949	0.0551407	-0.383651	-0.300426	-0.0348395	-0.139394	0.0390276
SERF2|10169	2	0.277246	0.226049	-0.400855	-0.209004	-0.0604887	0.471384	0.216545	-0.088365	-0.0530216	-0.37949	0.0506471	0.84278	-0.392404	0.707937	-0.266791	-0.323684	0.233684	-0.640241	-0.539299	-0.370702	-0.257714	0.135947	0.0836067	0.0463268	-0.187681	0.00235437	0.0192831	0.273737	-0.271035	-0.44934	0.466835	-0.0425409	-0.193397	0.285964	-0.00556597	-0.538971	-0.728221	-0.318729	0.674888	-0.387253	0.254803	0.288213	0.211447	-0.430807	-0.023246	-0.491571	0.0365272	-0.355693
SERPINH1|871	2	0.214026	0.2917	-0.351561	-0.637256	-0.247468	0.465466	0.276226	0.120393	-0.0238579	-0.10767	-0.315286	0.287602	-0.404032	0.728328	-0.0893878	-0.288409	0.717704	-0.690429	-0.36418	-0.30003	0.069379	0.743598	0.200283	0.156956	-0.0651367	-0.494178	0.0974628	-0.42656	-0.508634	0.0181755	1.45791	0.491299	0.0766555	0.267629	0.493746	0.149642	-0.396026	0.203855	0.49973	0.158136	0.409807	0.669731	0.39427	-0.239041	-0.199174	-0.140214	0.554554	-0.00867479
SLC25A5|292	2	0.141048	0.150708	-0.369094	-0.251923	0.0911727	0.404115	0.364817	-0.0379626	-0.279877	-0.213003	-0.495678	-0.398579	-0.448146	0.624371	-0.305551	-0.415129	0.199708	-0.351048	-0.695624	-0.555867	-0.0735248	0.239193	0.523122	-0.202909	-0.387018	0.0325876	-0.038815	0.491085	-0.340761	-0.477993	1.12844	-0.197378	-0.00936089	0.647911	0.517065	-0.40794	-0.031532	-0.0802572	0.121067	0.0772581	0.218108	0.321267	0.243488	0.0675509	-0.378569	-0.207566	0.181529	-0.439596
SLC9A3R1|9368	2	0.121667	0.491625	-0.410293	-0.160341	0.0387575	0.589734	0.145114	-0.114202	-0.552022	-0.15004	-0.0413864	0.228881	0.107159	0.422395	0.382942	-0.107751	0.66625	-0.228497	-0.303412	-0.0953619	0.637934	0.924002	0.160982	0.117912	-0.209825	0.915562	0.603618	1.04533	0.300103	-0.0444145	0.183154	0.120207	0.137936	0.220631	0.305899	-0.220065	-0.747634	-0.148142	0.46637	-0.393151	0.230049	0.0430229	0.131999	-0.0274856	-0.0626028	0.124656	-0.0414967	0.465229
SOX4|6659	2	0.0235015	0.43488	-0.336113	-0.0432316	-0.0478758	0.269932	0.131907	0.087857	-0.452173	-0.0686847	-0.497374	-0.10335	-0.504256	0.338074	-0.178589	-0.251946	0.531383	-0.532658	-0.264848	-0.422644	-0.217651	0.531683	0.302163	0.0410975	-0.185874	-0.0765956	-0.0395076	0.386064	-0.757807	-0.35871	0.0380209	0.56536	-0.15804	0.715559	0.65766	0.13639	0.202098	-0.424645	0.154554	-0.0662566	0.0466577	0.217463	0.643899	-0.392189	-0.293718	-0.126469	-0.0892022	0.184247
SPINT2|10653	2	0.254407	0.540698	-0.522961	-0.460463	0.0529048	0.579177	0.352651	0.00631899	-0.691722	-0.11101	0.0148203	0.369277	-0.398254	1.08533	0.0138006	-0.138122	0.572682	-0.375348	-0.410317	-0.241247	0.0679635	0.700827	0.40271	0.480154	-0.182634	0.199271	0.193568	0.871915	-0.00423454	-0.173519	1.02115	0.477667	-0.0791953	0.0800594	0.728536	-0.210129	-0.355847	-0.176238	0.329966	-0.13279	0.579281	0.7815	0.453217	-0.367665	-0.166606	-0.0276362	0.261464	0.13471
SQSTM1|8878	2	0.199165	0.279677	-0.519614	-0.608904	-0.167722	0.750134	0.647108	-0.0876589	-0.0338527	-0.458333	-0.258938	-0.130186	-0.704461	0.24715	-0.287336	-0.429151	0.214956	-0.596446	-0.707374	-0.362857	0.256252	-0.03403	0.0822259	-0.0500247	-0.473964	0.512683	-0.201768	0.474864	0.0407212	-0.551083	0.288358	-0.126624	-0.247884	0.00200878	0.246683	-0.78452	-1.03332	-0.511629	-0.0354494	-0.57041	-0.0145383	0.0869698	0.0637538	-0.751638	-0.41737	-0.45164	-0.171557	-0.417736
SREBF1|6720	2	0.399744	0.670687	-0.306735	-0.46688	0.270705	0.144807	0.0873547	-0.237304	-0.39406	-0.168319	0.1645	0.625614	0.165379	0.658598	0.348639	0.255722	1.36863	-0.225649	-0.193209	0.387646	0.279747	0.144376	-0.562358	0.117445	0.378886	0.913989	0.294473	-0.232533	0.180313	0.241782	-0.425196	0.17227	-0.393642	-0.0740268	-0.0368561	-0.667242	-0.520992	-0.184947	0.451171	0.048206	0.0657839	0.187263	0.562574	-0.0293667	0.0651427	0.137886	0.0082205	-0.738072
SRP9|6726	2	0.228194	0.259163	-0.372739	0.0209334	-0.0939469	0.344566	0.262155	0.00709145	-0.215785	-0.439632	-0.0822501	-0.0444599	-0.577686	0.452655	-0.223614	-0.130966	0.376092	-0.327832	-0.276078	-0.102104	-0.133303	0.82343	0.871428	0.251512	-0.531397	0.150519	0.182232	0.87756	-0.21073	-0.440394	0.732714	0.106145	-0.149206	0.530979	0.333116	-0.276825	-0.439703	-0.105597	0.141392	-0.19147	-0.0050264	0.424035	0.626982	-0.332029	-0.239881	-0.323237	-0.264571	-0.175636
SSR2|6746	2	0.133757	0.285583	-0.469098	-0.211871	0.110611	0.37149	0.380492	-0.0332735	-0.347084	-0.220606	-0.102382	0.362336	-0.503085	0.586668	-0.26474	-0.272469	0.102565	-0.531123	-0.522835	-0.231748	-0.274086	0.203827	0.366575	0.0463297	-0.523237	0.0963377	-0.042712	0.333213	-0.226481	-0.421174	1.13538	0.186829	0.0751413	0.617535	0.470102	-0.393118	-0.505997	-0.133937	0.882303	-0.185171	0.0410853	0.207228	0.276799	-0.394206	-0.599799	-0.396288	0.188445	-0.0576356
SSRP1|6749	2	-0.0437888	0.3768	-0.379691	-0.529848	0.0638732	0.463334	0.470119	0.0105844	-0.300344	-0.131038	-0.356399	-0.201946	-0.500338	0.261827	-0.346019	-0.246827	0.466916	-0.400715	-0.467701	-0.276757	-0.132583	0.0651592	0.208286	-0.125392	-0.202415	0.063404	0.0589846	0.506405	-0.334793	-0.502988	1.02114	0.147605	-0.0538764	0.653193	0.287329	-0.13384	-0.00464124	-0.0489082	-0.0886171	-0.0262072	-0.234787	-0.124551	-0.287912	-0.317221	-0.37877	-0.334138	0.00165487	-0.299662
STAT1|6772	2	0.527277	0.201259	-0.393801	-0.333058	-0.202618	0.136952	0.180581	0.43845	-0.133394	-0.421648	-0.558608	-0.657161	-0.447112	0.888649	-0.470091	-0.595915	0.693295	-0.574824	-0.561377	-0.330105	0.438449	0.256267	1.0235	0.461055	-0.0905181	0.500539	0.509943	0.84252	0.240245	-0.593584	1.71647	0.156184	-0.332431	0.759538	1.10458	-0.244655	-0.52692	-0.0470988	-0.312642	-0.361668	-0.141821	0.105579	0.654312	-0.179795	0.12651	0.116682	0.0498925	-0.306967
STIP1|10963	2	0.0176143	0.267075	-0.30384	-0.58334	-0.0588176	0.511083	0.405863	0.0158588	-0.175528	-0.0959685	-0.219902	0.163552	-0.207106	0.736448	-0.0880663	-0.223851	0.840219	-0.213068	-0.283235	-0.163044	0.3707	0.585405	0.53102	0.260834	0.103713	0.624767	0.42108	0.52067	-0.156395	-0.382065	1.04732	0.242193	0.259219	0.873976	0.141531	-0.142435	0.0587521	0.131225	0.214146	-0.00852355	0.353504	0.374168	-0.0132922	-0.201871	-0.180179	-0.130615	0.270209	0.521336
SULF1|23213	2	0.258429	0.229862	-0.180443	-0.159573	-0.180833	0.3109	-0.234159	0.271856	-0.13463	-0.18141	0.380521	0.723059	-0.112471	1.52118	0.12404	0.39872	1.41741	-0.745927	0.0878049	0.374925	0.712411	0.975705	1.07753	0.522036	0.586519	-0.196714	0.792917	1.26533	-0.0129316	0.413517	1.31731	0.980947	0.195925	0.287102	0.192572	-0.2934	-0.0906216	0.444282	0.590183	-0.130838	0.658991	1.58535	1.07875	-0.138229	-0.0962826	0.2393	1.2146	0.212564
SUMO2|6613	2	0.117811	0.19002	-0.354215	0.0658453	-0.0853285	0.275397	0.339155	-0.0207179	-0.203432	-0.324535	-0.312547	0.0434206	-0.520854	0.143024	-0.431509	-0.362771	0.0341116	-0.519854	-0.526958	-0.435108	-0.145411	0.135379	0.244802	-0.315829	-0.348934	0.12585	-0.0379373	0.301915	-0.413399	-0.445621	0.921623	0.04524	-0.0643564	0.745042	0.361241	-0.177889	-0.253042	-0.2161	0.520324	-0.240944	-0.247469	-0.146596	0.106573	-0.410616	-0.349846	-0.472481	-0.0476479	-0.217037
SYNCRIP|10492	2	-0.00617487	0.445745	-0.420706	-0.29077	-0.122896	0.571555	0.508196	-0.0455196	-0.298226	-0.341204	-0.767874	-0.397298	-0.565048	0.45988	-0.481533	-0.455655	0.220371	-0.681977	-0.637279	-0.35445	-0.296088	0.0322087	0.411991	-0.368184	-0.465497	-0.329736	-0.237761	0.238128	-0.413446	-0.652818	0.286909	0.152383	-0.244626	0.148409	0.711631	-0.266857	-0.312247	-0.293649	-0.182309	-0.411697	-0.406774	-0.103186	0.203207	-0.672655	-0.762128	-0.479278	-0.120921	-0.597854
SYNGR2|9144	2	0.486817	0.259833	-0.351605	-0.317248	-0.0496006	0.363143	0.186779	-0.103206	-0.255424	-0.219489	-0.00755085	0.342362	-0.0367535	0.491228	-0.180751	-0.0214505	0.17051	-0.176525	-0.370773	-0.0610622	0.434609	0.536372	-0.0555066	0.311747	0.0978716	0.219975	0.299003	0.730293	0.110454	0.0813022	0.685885	0.377431	0.269664	0.402534	0.231645	-0.122969	-0.651157	-0.144097	0.839535	-0.267624	0.410615	0.0510785	0.233758	0.0205316	0.138491	0.263916	0.219701	0.28762
TAPBP|6892	2	0.394912	0.245989	-0.315859	-0.32499	0.0502622	0.144385	0.339706	0.0582573	-0.372097	-0.220565	-0.159393	0.183579	-0.27409	0.757369	-0.0912184	-0.184692	0.445073	-0.375906	-0.465195	-0.0605767	0.111766	0.194159	0.404966	0.264633	-0.0560101	-0.122393	-0.00256228	0.356758	-0.103126	-0.346522	0.783906	0.168476	0.0496118	0.421893	0.34054	-0.562329	-0.70408	-0.215893	0.259425	-0.26167	-0.233299	0.0904227	0.164381	-0.140657	0.00552353	-0.159861	0.141666	-0.154939
THBS2|7058	2	0.0370875	0.606479	-0.643777	-0.426956	-0.244711	0.467882	0.292784	0.210797	-0.0370816	-0.262505	-0.688375	-0.208527	-0.836781	0.463211	-0.216948	-0.03982	0.727351	-1.15261	-0.212522	-0.44472	0.128543	0.610526	0.494351	-0.0289182	-0.188756	-0.744735	-0.0203608	-0.325882	-0.737321	-0.137777	0.395741	0.604145	-0.25582	-0.837371	-0.104633	-0.978157	-0.684564	-0.254702	0.122315	-0.226439	0.565188	1.01522	0.575652	-0.637804	-0.544597	-0.378777	0.632152	-0.138867
TIMP1|7076	2	0.341832	0.221246	-0.462706	-0.144037	0.103317	0.00866818	0.185346	0.0731141	-0.190403	-0.136377	0.501674	0.978253	-0.151399	0.966248	0.0689809	-0.107817	0.878715	-0.266907	-0.386611	-0.197062	0.216563	0.393223	0.717973	0.391818	0.0706408	-0.360413	0.552918	0.325138	0.0797627	0.0935275	0.653621	0.150573	0.0402607	0.361978	0.438486	-0.491896	-0.395982	-0.0508843	0.14664	-0.0892213	0.596705	0.430448	0.319489	-0.063972	-0.172078	-0.260458	0.320361	-0.287865
TMED2|10959	2	0.0646302	0.374707	-0.452591	-0.134787	-0.118813	0.519425	0.466704	-0.0580974	-0.219396	-0.441782	-0.504877	-0.313504	-0.499288	0.570497	-0.483544	-0.454309	0.372863	-0.534493	-0.624191	-0.393077	-0.143193	0.254187	0.546725	-0.264592	-0.428094	0.200011	0.0483132	0.391352	-0.162001	-0.581513	0.62991	0.0592555	-0.31243	0.301136	0.0136162	-0.438136	-0.420727	-0.44656	0.0383539	-0.384216	0.137773	0.279203	0.158674	-0.665393	-0.492787	-0.561537	-0.0223636	-0.506046
TPD52|7163	2	0.0250213	0.123105	-0.352229	0.0441182	0.0464102	0.863987	0.139198	-0.0792457	-0.599226	-0.21114	0.00955218	0.199706	0.0416787	1.03336	-0.0921803	0.334045	0.515757	-0.259733	-0.166132	0.194544	0.364047	0.251157	0.807533	0.131797	-0.0777891	1.49566	0.415748	0.967242	0.157876	-0.0948022	0.8834	0.718646	0.1947	0.749297	-0.180616	-0.0334453	0.334647	-0.0383622	0.122927	-0.169643	-0.123376	0.497033	0.539514	-0.0668666	-0.0345944	-0.0227244	0.0489486	-0.128037
TPI1|7167	2	0.0929112	0.256028	-0.48846	-0.326509	-0.134589	0.544375	0.438664	0.0339916	-0.199209	-0.217203	-0.264766	0.104209	-0.713322	0.38882	-0.280055	-0.167095	0.39419	-0.638902	-0.602186	-0.334458	0.0849356	0.332395	0.352053	0.0848765	-0.429083	0.275233	0.130423	0.606757	-0.127343	-0.471061	1.4406	0.182041	0.261489	0.921372	0.919026	-0.271005	0.22331	-0.127451	0.554	-0.0788371	0.269442	0.633982	0.359426	-0.113714	-0.366147	-0.337625	0.0917963	-0.247074
TRIM28|10155	2	0.168141	0.51336	-0.419819	-0.656844	0.129801	0.48739	0.429526	-0.0452695	-0.39665	-0.209635	-0.278581	0.135941	-0.49748	0.578019	-0.0760271	-0.206735	0.31816	-0.364111	-0.431094	-0.284847	-0.0681086	0.373156	-0.170063	0.0416958	-0.206684	0.176868	-0.0417638	0.739025	-0.171566	-0.485387	0.43558	0.0457798	-0.21683	0.20279	0.523309	0.0357847	-0.0322442	-0.15032	0.0378914	0.0723409	-0.108374	0.212463	0.278794	-0.363794	-0.420005	-0.389807	0.128895	-0.260093
TRPS1|7227	2	-0.0854438	0.406903	-0.416451	-0.332135	-0.0344889	0.613266	0.574526	0.0817304	-0.597289	-0.210619	-0.27741	-0.0195306	-0.650132	0.974031	-0.101558	0.0150643	0.361083	-0.279696	-0.395769	0.0581329	0.0243479	0.306498	0.562455	0.0176532	-0.228155	0.242543	-0.189201	1.18739	-0.0152403	-0.50115	0.743421	0.265571	-0.38566	0.139058	0.211943	-0.672791	-0.89637	-0.581727	-0.523387	-0.109649	-0.40242	0.252748	1.02196	-1.14342	-0.392352	-0.602121	-0.208233	-0.443918
TSPAN13|27075	2	0.276447	0.332084	-0.195161	0.14683	-0.0903695	0.278816	-0.137296	0.0502412	-0.281302	-0.38029	0.125152	0.148589	0.148053	0.43897	0.110821	0.0380479	0.841924	0.432989	0.0293232	-0.353326	0.467495	0.74469	0.939725	0.449385	0.176404	0.666955	0.713167	1.18644	0.170235	-0.0267141	-0.131536	-0.251225	-0.0372953	-0.0419583	0.267883	0.0111586	-0.287811	0.0952523	-0.0764193	-0.503807	0.697247	0.759986	0.505611	-0.26342	0.181621	0.181948	-0.354027	0.132366
TUBA1C|84790	2	0.257238	0.180024	-0.394159	-0.0754164	-0.084931	0.384606	0.375601	-0.132905	-0.26358	-0.246478	-0.112668	0.149157	-0.248209	0.646671	-0.017024	-0.230619	0.320364	-0.392545	-0.371888	-0.265681	0.0899389	0.507724	0.639389	0.236409	-0.102344	0.424909	0.379055	0.596091	0.0486213	-0.252107	1.17175	0.449049	0.249273	0.871275	0.848049	-0.0103671	0.0250294	0.258877	0.540535	0.165229	0.419702	0.425683	0.430479	0.0367292	0.027858	0.000128971	0.487353	-0.0713547
TUBB2C|10383	2	0.294715	0.45885	-0.459692	-0.457625	-0.219833	0.637493	0.405232	-0.146564	-0.294055	-0.218522	0.119389	0.556001	-0.393706	0.295121	-0.149806	-0.17894	0.296584	-0.306615	-0.314606	-0.145653	-0.286377	0.272187	0.032374	0.628101	-0.290232	0.119818	0.0785202	0.790802	-0.00942281	-0.417015	0.478171	0.101766	-0.192611	0.447568	0.109327	-0.246448	-0.117668	-0.150624	0.465898	0.063866	0.327307	0.337764	0.359948	-0.204036	-0.0543107	-0.131966	0.850694	0.0312139
TUFM|7284	2	0.103587	0.285652	-0.377991	-0.623521	0.0190651	0.56136	0.302764	0.0276066	-0.195718	-0.102804	0.00795002	0.451371	-0.386124	0.544402	0.0187572	-0.0699511	0.353629	-0.237667	-0.355902	-0.0112842	0.147995	0.133157	0.0350157	0.106759	-0.138968	0.289715	-0.0267928	0.756458	0.120189	-0.390785	0.422586	-0.223591	-0.168127	0.635238	0.166505	-0.172398	-0.446546	-0.339538	0.189461	-0.0248162	-0.0412078	0.232166	0.0638573	-0.215974	-0.16577	-0.171513	-0.0299055	-0.258893
UBA1|7317	2	0.154253	0.519796	-0.472561	-0.594037	-0.0362421	0.58354	0.466593	-0.0567356	-0.2335	-0.331106	-0.29757	-0.0430593	-0.569673	0.897094	-0.194809	-0.416606	0.556327	-0.556173	-0.560485	-0.357698	9.67496e-05	0.273012	0.211557	-0.00676848	-0.314251	-0.057398	-0.134782	0.671661	-0.336899	-0.598127	0.748276	0.0830724	-0.199148	0.325757	0.181362	-0.422237	-0.447971	-0.145463	-0.0252695	-0.271246	0.563072	0.126856	0.284291	-0.503323	-0.371015	-0.438022	0.104168	-0.235412
UBAP2L|9898	2	-0.050516	0.324077	-0.320811	-0.331689	0.0907088	0.340776	0.377337	-0.0545587	-0.236392	-0.138932	-0.110225	0.212941	-0.221972	0.600082	-0.049323	-0.139436	0.332938	-0.196929	-0.220746	-0.0272032	-0.0396303	0.26275	0.340693	0.130909	-0.116016	0.274733	-0.0786978	0.55723	-0.125861	-0.235215	0.767166	0.227268	0.0511464	0.445913	0.174617	-0.153282	-0.226387	-0.0312539	0.326217	-0.23175	-0.0668517	0.0929686	0.415056	-0.482129	-0.0378982	-0.327544	0.105664	-0.173034
VCAN|1462	2	0.182603	0.471296	-0.720579	-0.546005	-0.0516745	-0.0282571	0.0759787	0.361148	0.26794	-0.0124498	-0.339579	0.189335	-0.284492	1.0923	0.261428	0.187138	1.42233	-0.834283	0.246432	0.0264943	0.526203	0.826135	1.4267	0.107514	0.164041	-0.322198	0.459706	0.481311	-0.296667	0.212626	0.622252	0.780929	0.075822	-0.0768093	0.678012	-0.0910759	-0.387779	0.0263694	0.397176	0.165434	0.941285	1.27831	1.00742	-0.296473	-0.170871	0.248744	0.894671	0.226141
VCP|7415	2	0.195594	0.414143	-0.467246	-0.753602	-0.104786	0.506407	0.61359	0.0144105	-0.0937636	-0.324747	-0.440965	-0.194603	-0.563406	0.416422	-0.449482	-0.405697	0.214266	-0.636835	-0.651762	-0.328054	-0.200583	0.343037	0.275795	-0.0951239	-0.299216	-0.0687321	-0.0576499	0.569448	-0.346705	-0.538487	0.996413	0.0578336	-0.115043	-0.00205753	-0.0235301	-0.610082	-0.503172	-0.115866	-0.269262	-0.251142	0.206506	0.0218074	0.453937	-0.465541	-0.272613	-0.479806	0.218196	-0.256006
YWHAB|7529	2	0.300741	0.304864	-0.538004	-0.258593	-0.203173	0.565255	0.430363	0.0288898	-0.191059	-0.439285	-0.604406	-0.282246	-0.566559	0.409895	-0.540202	-0.536597	0.347436	-0.649364	-0.680528	-0.494873	-0.217757	0.194373	0.676323	-0.233654	-0.431719	0.269416	-0.116029	0.618836	-0.357316	-0.694513	0.604677	-0.203546	-0.464024	-0.145089	0.140371	-0.74714	-0.623196	-0.342355	-0.291764	-0.29739	-0.10038	0.107935	0.149546	-0.667443	-0.506031	-0.464148	0.0171018	-0.459856
BST2|684	3	0.389756	0.308364	-0.256544	-0.582596	-0.410329	0.324651	0.0400113	0.323959	0.121704	-0.258974	0.24902	0.441241	-0.616554	0.98029	0.280624	-0.161904	0.629951	-0.0332319	-0.189602	-0.596838	0.955808	1.2054	0.620374	1.07943	0.414659	0.291837	0.905811	1.18761	0.242129	-0.0796225	1.76984	0.0128227	-0.57456	0.876632	0.399288	-0.249014	-0.444242	-0.150736	-0.479857	-0.398889	-0.935059	0.453559	0.0896456	0.300801	0.266039	-0.0309789	0.200337	-0.442565
C17orf37|84299	3	0.179334	-0.140089	-0.0122878	0.286706	-0.0413277	-0.158506	-0.13388	-0.0769666	0.0185004	0.0785166	0.535591	0.739326	0.283272	0.207916	0.422824	0.192468	1.22866	0.273737	0.199325	0.218895	0.765809	0.166851	0.570284	0.261864	0.352118	0.835207	0.719526	0.572851	0.525746	0.905366	-0.0494467	0.0890712	0.296763	0.276893	0.255007	0.291648	0.25164	0.44062	0.371651	0.056747	1.40758	2.29717	0.437629	0.300476	1.24692	1.05865	1.74727	0.920339
CEACAM6|4680	3	-0.19411	-0.309035	0.248964	0.162957	0.40104	-0.0532046	-1.22609	0.392227	0.218564	0.358684	1.32915	1.19478	2.15716	-0.734746	0.431008	0.925387	2.20623	1.25027	1.04606	0.329536	2.2229	1.70295	3.00632	1.68025	2.37577	2.27364	0.633609	0.879278	-0.224778	2.47641	-1.20192	0.676708	0.61785	-2.14997	-0.0929983	1.58363	-0.578684	1.77066	0.6866	0.537087	3.03064	3.10994	3.20087	0.914444	2.77515	1.21673	1.87261	0.499501
IFI27|3429	3	0.898836	-0.103317	-0.184171	-0.0887979	-0.340172	0.156882	-0.276864	0.118589	0.168243	-0.349229	-0.257296	0.0198959	-0.261147	0.452439	-0.256299	-0.345724	-0.115231	-0.196183	-0.359206	-0.22253	1.40436	0.624306	0.835382	1.60856	0.724484	0.951484	0.7029	0.804754	0.808225	-0.235121	1.7797	0.318983	0.029925	-0.0505209	1.15146	-0.546167	-0.363435	0.122451	-0.00179866	-0.217125	0.147978	0.409581	0.109359	0.588483	0.834587	0.15652	0.358158	0.069025
IFI6|2537	3	0.744061	-0.435825	-0.129572	0.311859	-0.36533	-0.418579	-0.482868	0.658426	0.266866	-0.14904	0.620894	0.264722	0.240858	1.65069	0.516272	-0.0636884	1.01429	0.245954	0.0682721	0.23527	1.39907	1.1489	1.41571	2.21466	0.821059	1.97911	1.2827	1.85313	1.30695	0.311254	2.28164	1.22756	0.508953	1.78653	0.500387	0.29108	-0.208042	0.723786	0.584102	0.387697	0.478285	0.674324	0.135381	0.785329	1.18393	0.502959	0.395434	0.649547
MX1|4599	3	0.430075	-0.271928	-0.101986	-0.299381	-0.0900741	0.00290711	-0.0122162	0.392005	0.080469	-0.129871	-0.01387	-0.531145	-0.254243	1.15022	-0.282	-0.441244	0.34804	-0.160935	-0.186977	-0.229184	0.909033	0.467459	1.25384	1.24939	0.513115	1.05826	0.850762	0.877122	0.4486	-0.237896	1.91505	0.736313	0.193771	1.29908	0.356305	-0.453315	-0.579865	0.175313	0.327848	-0.0707857	-0.130829	0.294639	-0.191901	0.136584	0.606209	-0.0835811	0.037129	0.0870458
OAS3|4940	3	0.189588	0.026935	-0.154474	-0.438169	-0.0571884	0.146726	0.0524578	0.37815	0.00804722	-0.152073	0.134826	-0.576329	-0.0449592	0.984911	0.0194317	-0.391947	0.49868	-0.105534	-0.0630116	0.0155108	0.852006	0.533263	0.906366	1.02346	0.437956	1.00167	0.620637	1.3063	0.529195	-0.169408	1.05737	0.293947	-0.0882908	0.708216	0.201016	0.0519562	-0.052166	0.162636	-0.0133287	-0.0348426	-0.187068	0.294333	0.110922	0.177374	0.548215	-0.00248743	0.207503	-0.0410089
RAB31|11031	3	0.098955	-0.0701331	-0.193234	-0.0430752	-0.0570881	0.176535	0.120683	0.0882545	0.122208	-0.243105	0.258761	-0.0236495	0.259935	0.787602	0.530667	0.380686	0.801241	-0.814606	0.267901	0.386246	0.459592	0.666806	0.70397	0.624635	0.306942	-0.548796	0.2866	0.705166	0.614447	0.0353305	0.480902	0.408675	-0.138725	-0.480802	0.0291424	-0.651945	-0.351826	0.114602	-0.0746057	-0.315566	0.0955221	0.762034	0.393106	-0.238055	-0.334549	-0.0406602	0.502111	-0.00773706
TPX2|22974	3	-0.251217	-0.560537	0.38524	0.0857517	0.0106694	-0.306229	-0.25568	0.29529	0.120981	0.475731	1.08662	1.07706	1.19438	1.52737	0.945106	0.97865	1.26991	0.800692	1.04151	0.907911	1.33894	1.32813	1.90767	1.59387	1.31826	1.93539	1.56993	1.58264	1.63963	1.05874	2.30291	1.61301	1.61476	2.41417	2.09073	1.8835	1.55871	1.61003	1.47495	1.72949	1.23996	1.25927	1.68183	1.43073	1.34108	1.29028	1.71363	1.45665
ACTG2|72	4	0.417278	0.158	-0.405801	-0.222542	-0.0872186	0.819171	0.508505	-0.00589669	-0.801463	-0.380033	-1.6984	-0.704652	-1.60986	-1.29041	-2.05226	-2.38514	-0.643699	-2.49424	-2.13182	-2.15314	-1.59536	-1.87998	-2.12018	-1.99543	-2.00233	-3.08581	-1.75155	-3.86951	-2.60947	-1.64339	-1.95452	-0.127116	-1.16513	-2.94169	-2.91297	-1.00897	-2.16846	-2.26865	-3.13792	-0.204348	-2.36681	-1.73218	-2.25551	-1.95418	-1.87142	-2.04025	-2.00081	-1.57308
ADAMTS1|9510	4	0.25645	0.358982	-0.472905	-0.281392	-0.605802	0.914497	0.972932	-0.462828	-0.395132	-0.2848	-1.13343	-1.27237	-1.13776	-0.778985	-1.06816	-1.21306	-0.93289	-1.67231	-1.42927	-1.56797	-1.08874	-1.36712	-0.707124	-1.79161	-1.52053	-1.14673	-1.10354	-2.51601	-1.39878	-1.21751	-0.890842	-1.50353	-0.705304	-0.798661	-0.899549	-0.972282	-1.52436	-1.08527	-0.295172	-0.873724	-1.06578	-1.31463	-1.25911	-1.38365	-1.32732	-1.23851	-1.37487	-1.11813
ADH1B|125	4	0.0116095	0.354072	-0.474062	-0.376486	-0.586855	1.35462	1.13099	-0.486448	0.317442	-1.24489	-2.79685	-2.62651	-1.90256	-2.04995	-1.55171	-2.35284	-3.09661	-2.23901	-2.4489	-2.0262	-1.63879	-5.61616	-0.0551631	-4.37358	-2.549	-1.71189	-3.40223	-3.16102	-3.98853	-3.1079	-6.60346	-5.35149	-3.55561	-2.72029	-5.45488	-2.55019	-3.84819	-2.88408	-4.59429	-1.52995	-4.61136	-4.99786	-1.4939	-2.71504	-3.12528	-1.22371	-4.33003	-1.64918
ADIPOQ|9370	4	0.168787	0.53864	-0.252823	-0.686982	-0.71522	1.13952	1.14319	-0.107174	0.404035	-1.63197	-2.58476	-2.72628	-1.84004	-2.1857	-1.47941	-2.38354	-3.07561	-2.75476	-2.25759	-1.93723	-1.7411	-3.73257	0.197054	-3.04916	-2.21179	-1.74771	-2.90186	-2.70984	-3.10161	-2.82404	-4.90754	-3.38087	-3.08955	-2.83631	-3.61532	-2.46192	-2.90716	-2.8217	-3.66644	-1.59887	-3.34759	-3.88385	-1.59216	-2.64864	-2.83444	-1.51246	-3.68899	-1.7502
AOC3|8639	4	0.184695	0.365575	-0.171336	-0.63867	-0.757287	0.924183	0.740518	-0.0599422	0.462198	-1.04993	-1.59688	-1.52976	-1.32561	-1.38341	-1.26643	-1.49786	-1.52504	-1.75835	-1.43698	-1.50304	-1.23044	-1.47607	-0.363013	-1.98865	-1.55307	-1.31664	-1.63261	-2.21625	-1.85025	-1.68271	-2.22273	-1.83785	-1.95574	-2.191	-2.08221	-1.68988	-1.85271	-1.65811	-2.81525	-1.32884	-1.34758	-1.4249	-1.37182	-1.6971	-1.63069	-1.27344	-1.5483	-1.37217
CD36|948	4	0.543705	0.409016	-0.387388	-0.543056	-1.03509	1.05877	0.944968	0.072751	0.413622	-1.47729	-2.16536	-2.44319	-1.73263	-1.91266	-1.60535	-2.0336	-2.14463	-2.34379	-2.46452	-2.01685	-1.51639	-2.49325	0.0366995	-2.76424	-2.18315	-1.77949	-1.9836	-2.55368	-2.42247	-2.76096	-2.81942	-2.97137	-3.2214	-1.916	-2.63247	-2.13154	-2.75721	-2.26287	-3.47123	-1.57698	-2.96629	-2.79425	-1.64767	-2.40458	-2.39268	-1.53532	-3.02305	-0.621874
CHRDL1|91851	4	0.280347	0.0472945	-0.282638	-0.673293	-0.667386	0.555494	0.814818	0.0127576	0.419063	-0.506457	-2.25041	-2.34493	-1.47091	-1.9342	-1.47614	-2.24031	-2.01226	-1.54589	-1.86293	-1.87692	-1.46992	-3.54752	-0.173805	-2.97063	-2.31324	-1.72096	-2.13354	-2.94432	-2.6708	-2.18035	-2.74039	-3.14012	-2.23514	-2.02313	-2.47191	-1.57033	-1.32287	-1.86276	-3.18722	-0.919144	-3.10332	-3.85953	-1.82362	-2.08564	-1.91359	-1.23034	-2.75274	-1.85703
CNN1|1264	4	0.131768	0.230537	-0.430276	-0.32308	-0.143505	0.897717	0.568552	0.0275113	-0.746901	-0.212324	-1.47272	-0.848103	-1.72501	-1.06925	-1.66852	-1.5022	-1.44986	-2.2857	-1.61759	-1.61903	-1.31474	-1.46643	-2.41159	-1.55084	-1.52256	-2.36999	-1.62509	-3.20814	-2.30633	-1.39755	-3.30201	-1.15138	-1.08725	-3.80321	-2.34704	-2.13955	-1.72893	-1.70185	-2.18771	-0.812411	-0.918191	-1.31154	-1.67284	-1.45528	-1.55889	-1.74987	-0.996385	-1.37959
COL17A1|1308	4	-0.365161	0.725636	-0.368131	-0.687037	0.121477	0.853844	0.45573	0.120214	-0.648533	-0.208038	-1.8198	-1.158	-1.61886	-0.975575	-1.78958	-2.6853	-0.188101	-2.88297	-1.96188	-2.88313	-1.44193	-1.58301	-3.37229	-2.45144	-2.40204	-2.94621	-2.16626	-3.08268	-2.66963	-1.62681	-4.04062	-1.97575	-1.60255	-3.68984	-3.24689	-2.14238	-2.91039	-0.978723	-5.48506	-0.862712	-2.85168	-1.90088	-1.66698	-2.62434	-1.69091	-2.15547	-1.77227	-1.79632
CRYAB|1410	4	-0.0475986	0.0229142	-0.3081	-0.257233	-0.525064	0.766088	0.844557	-0.160372	0.414218	-0.749409	-1.99067	-1.44602	-1.59877	-1.62146	-1.63587	-1.99725	-1.4844	-2.40606	-2.12932	-2.02228	-1.58641	-2.0336	-1.36162	-2.26123	-2.11909	-2.32384	-1.80878	-3.87925	-1.45244	-2.01728	-0.146655	0.268583	-0.841488	-1.88849	0.195294	-1.96298	-2.03303	-0.879885	-1.3014	-0.603412	-2.18058	-2.11541	-2.10818	-1.73123	-2.02924	-1.76279	-1.28117	-1.64605
DPT|1805	4	0.346528	-0.417013	-0.264231	-0.576354	-0.766011	0.961213	0.893624	-0.134409	0.61637	-0.659716	-2.01915	-1.76301	-1.50666	-1.39821	-1.4423	-1.37517	-1.78363	-1.25175	-1.12472	-1.95642	-1.23936	-0.959839	-0.635698	-1.80662	-1.74286	-2.4072	-1.06415	-1.91758	-1.4453	-1.17427	-1.34875	-1.39431	-2.08446	-2.32599	-1.93792	-1.83566	-2.36075	-1.20261	-2.91527	-1.18977	-1.30667	-1.59676	-1.21114	-1.39579	-1.60166	-1.2914	-0.885162	-1.67903
FABP4|2167	4	0.533963	0.19757	-0.395121	-0.440156	-1.06863	1.41258	0.976825	-0.0795681	0.512267	-1.64972	-2.17987	-2.47401	-1.7659	-1.77181	-1.44924	-2.3233	-2.72091	-2.6323	-2.73726	-1.98669	-1.49241	-4.02079	-0.188695	-3.75583	-2.30843	-1.7128	-2.3116	-3.16777	-3.31149	-3.48697	-5.80752	-4.27244	-2.45011	-2.35072	-4.24016	-2.3243	-2.76149	-2.66416	-5.1467	-1.6177	-3.28413	-4.10611	-1.71819	-2.60381	-2.89588	-1.43021	-3.70232	-1.74546
FHL1|2273	4	0.438705	-0.10859	-0.272783	-0.50405	-1.2012	1.00572	1.24095	-0.142819	0.56402	-1.01996	-2.05496	-1.94702	-1.57178	-1.75228	-1.6363	-1.74569	-1.78379	-2.12504	-1.76631	-1.87055	-1.48412	-1.74246	-0.587528	-2.19682	-1.87396	-1.87973	-1.98928	-2.6578	-2.20596	-1.74101	-3.05345	-1.8099	-2.15362	-2.68599	-2.65707	-1.94219	-1.38125	-2.01926	-2.19116	-1.22883	-1.93836	-1.68273	-1.99799	-2.01952	-2.07035	-1.72258	-1.72461	-1.68169
FOSB|2354	4	-0.0238015	0.732034	-0.414276	0.166176	-1.48784	1.66558	1.42984	-0.870128	-1.15059	-0.0469918	-0.772491	-1.72589	-1.40581	-0.342647	-0.941371	-2.02966	-1.26868	-2.09578	-2.08283	-2.20384	-1.77597	-2.27837	-1.23305	-2.29407	-1.86954	-1.32858	-2.22621	-1.8971	-1.37843	-1.26319	-3.23356	-2.32434	-1.27875	-2.81055	-2.46815	-1.67555	-2.36054	-1.98981	-1.98374	-0.908341	-0.580329	-2.47815	-2.2373	-1.14287	-2.00768	-1.6276	-2.33998	-1.86838
GPAM|57678	4	-0.0542616	1.04286	-0.0688236	-0.635394	-0.967302	0.375929	0.769341	0.0975594	0.544722	-1.10463	-1.67713	-1.8323	-1.44341	-1.46183	-1.30049	-1.34733	-1.45167	-1.41887	-1.38008	-1.45094	-1.52818	-1.49237	-0.325834	-1.75981	-1.48811	-1.31129	-1.40899	-1.61523	-1.63404	-1.65376	-2.47351	-1.79712	-1.609	-1.72083	-1.19062	-1.02891	-1.47655	-1.6019	-2.00364	-1.19227	-2.0331	-1.60201	-0.987799	-1.5772	-1.49894	-1.16325	-1.69637	-1.64147
GPD1|2819	4	0.215218	0.386691	-0.128963	-0.699175	-1.07846	1.11181	0.91935	0.0336538	0.574193	-1.33432	-2.21923	-2.48062	-1.60423	-2.24145	-1.37888	-2.53411	-3.36524	-2.82189	-2.22525	-1.84302	-1.69362	-3.37985	-0.416962	-3.01608	-2.22495	-1.7381	-2.8294	-3.00078	-2.91092	-2.84287	-4.11122	-3.55921	-3.18909	-3.79329	-2.51874	-2.38664	-3.07091	-2.53311	-5.4742	-1.47581	-3.06681	-3.56601	-1.58048	-2.78581	-2.73134	-1.1767	-3.39116	-1.65522
ITIH5|80760	4	0.436127	0.122055	-0.298889	-0.740658	-0.511369	0.539189	0.608924	-0.00711	0.363005	-0.511274	-1.5472	-1.84649	-1.37798	-1.22498	-1.24465	-1.50778	-1.61045	-1.58471	-1.42649	-1.54175	-1.21754	-1.99389	-0.658446	-1.68905	-1.88327	-1.56416	-1.752	-2.27173	-1.96245	-1.77833	-2.54062	-1.82637	-1.83355	-2.17177	-2.19887	-1.69502	-1.58234	-1.60051	-2.25958	-0.987692	-2.03096	-2.0649	-1.70094	-1.72918	-1.74782	-1.28106	-1.71562	-1.44352
KIT|3815	4	-0.774701	0.214733	-0.250497	-0.195349	0.480166	0.689332	0.9233	-0.188546	-0.72655	-0.171888	-2.3245	-2.51457	-1.86644	-0.991343	-1.50462	-1.6224	-1.28597	-1.9348	-1.48462	-2.26458	-1.77344	-2.11506	-1.949	-2.86684	-2.37734	-2.08881	-2.22569	-3.13798	-2.72906	-1.73992	-1.37804	-0.963027	-1.4422	-1.27197	-0.305232	-1.04975	-0.490798	-1.96731	-0.738394	-0.817395	-1.81891	-1.70725	-2.15188	-1.69258	-1.98021	-1.67166	-2.13027	-2.08568
KRT14|3861	4	-0.0124913	0.44698	-0.741152	-0.612253	-0.260044	1.37872	1.01097	0.105263	-0.787774	-0.528221	-1.86332	-1.03191	-2.11717	-0.7693	-2.15018	-3.94372	-0.723321	-3.41381	-2.33071	-3.63743	-2.30601	-2.36276	-3.78638	-2.92058	-3.38242	-3.13342	-2.22823	-5.98711	-4.0551	-2.05367	-0.319593	-1.71432	-1.48488	-3.06484	0.413603	-2.51149	-2.85624	-1.6516	-3.10158	-0.874168	-3.36351	-2.5512	-2.2777	-3.59323	-2.136	-2.83622	-2.43193	-2.15432
KRT17|3872	4	0.273022	0.682167	-0.791531	-0.577856	-0.569221	1.45302	1.04846	-0.147775	-0.909958	-0.460323	-1.64376	-0.301077	-1.82718	-0.869089	-1.909	-2.54032	-0.137298	-3.45289	-2.22909	-2.63542	-1.36811	-1.47339	-1.81832	-2.44753	-2.87545	-2.8397	-1.81493	-3.63234	-3.40395	-1.64749	-0.108565	-0.126435	-0.507949	-1.77955	-0.257049	-2.35675	-1.75952	-0.765043	-2.83446	-0.93871	-2.68567	-1.89459	-1.73681	-1.84809	-1.90298	-2.60982	-1.35957	-1.66211
LAMA3|3909	4	-0.345235	0.610404	-0.240145	-0.321654	0.136689	0.512438	0.411798	0.0375811	-0.53816	-0.263716	-1.21496	-1.39168	-1.1686	-1.15093	-0.900537	-2.2443	-0.604604	-0.827958	-0.734433	-1.08276	-1.13967	-2.00288	-1.4809	-1.2086	-0.752069	-0.134895	-1.59028	-0.923328	-2.19127	-1.38927	-3.58311	-1.99401	-1.8004	-3.70321	-0.864309	-1.6771	-1.09906	-0.814109	-2.30183	-0.804347	-2.20731	-1.8315	-1.39636	-1.7275	-1.40358	-0.813272	-2.05957	-1.38703
LEP|3952	4	0.576515	0.0391074	0.0892824	-0.660822	-2.16829	0.966647	1.42872	0.202403	0.874897	-1.34846	-2.26545	-2.61071	-1.29752	-3.61493	-1.52541	-2.32811	-3.68348	-2.21945	-2.01936	-1.89099	-1.7349	-3.62227	-1.46215	-2.77529	-2.51524	-2.15281	-2.95476	-3.70292	-2.80108	-2.33647	-4.7889	-3.336	-2.75731	-3.41838	-3.68532	-1.92026	-2.35026	-2.50262	-3.40028	-2.03094	-3.3462	-3.8572	-2.58634	-2.24484	-2.45186	-1.83362	-4.103	-1.8958
LPL|4023	4	0.252423	0.601937	-0.216339	-0.602458	-0.821443	0.980278	0.995755	-0.0557241	0.273601	-1.40803	-2.03193	-2.43998	-1.64075	-2.06931	-1.65989	-1.99961	-2.43199	-2.5908	-2.21549	-2.00189	-1.82821	-2.04421	-0.24376	-2.61865	-1.80811	-1.61197	-2.31393	-2.48989	-2.12754	-2.01321	-3.16381	-1.84825	-2.10092	-1.55632	-2.01184	-1.29272	-1.70191	-2.08471	0.217207	-1.34775	-2.34793	-2.22537	-1.65289	-2.16501	-2.18157	-1.43106	-2.33139	-1.71721
MFAP4|4239	4	0.353813	0.214535	-0.571123	-0.308791	-0.287557	0.388464	0.65301	-0.119175	0.186581	-0.509758	-1.48478	-1.19393	-1.19678	-1.12861	-1.05127	-1.8092	-0.710167	-1.37514	-0.990583	-1.74625	-1.12088	-1.55981	-0.757534	-1.28462	-2.13093	-2.11819	-1.3516	-1.97527	-1.68984	-1.25134	-1.42928	-1.41718	-1.63354	-2.57286	-1.91016	-1.65331	-2.23998	-1.51381	-2.17693	-1.04222	-0.89048	-1.38754	-1.29102	-1.53168	-1.45369	-1.0258	-1.25604	-1.11889
MME|4311	4	-0.35996	0.583304	-0.370809	-0.306696	-0.087942	0.743069	0.340669	0.15422	-0.225501	-0.470355	-1.22685	-2.07184	-1.86183	-1.2869	-1.69425	-2.00859	-1.27705	-2.96	-1.69851	-1.88871	-1.51376	-1.57535	-1.13173	-2.02547	-1.84569	-0.972312	-1.29007	-2.61096	-2.81223	-1.55706	-1.98659	-1.52891	-1.84602	-2.43825	-0.934528	-2.20294	-1.18169	-1.50969	-1.44957	-0.65232	-2.18924	-1.13408	-1.50793	-1.33133	-2.09733	-1.50417	-1.56527	-1.8415
MYH11|4629	4	-0.143397	0.62497	-0.585297	-0.735227	0.0163938	1.00432	0.788317	0.211296	-0.649278	-0.532095	-1.7329	-1.46427	-1.82853	-0.905963	-1.86625	-1.68738	-1.48858	-2.21653	-1.6875	-2.04057	-1.69755	-1.68069	-1.5941	-2.48535	-2.19623	-2.02788	-2.12141	-2.56058	-1.95609	-1.98118	-3.87699	-1.8884	-2.12439	-3.17056	-3.14606	-2.19577	-2.29663	-2.12716	-3.32936	-1.11344	-1.45314	-2.26961	-1.63126	-2.28088	-1.97915	-1.86008	-1.33118	-1.95413
NTRK2|4915	4	-0.451752	0.580542	-0.373858	-0.338555	-0.200945	0.541061	0.643667	-0.0260544	-0.0873593	-0.286747	-1.75801	-1.8342	-1.62596	-1.38002	-1.52832	-1.81387	-1.47172	-1.64433	-1.68297	-2.03257	-1.79853	-1.56056	-0.56232	-1.65165	-2.0492	-2.18773	-2.23374	-0.76666	-2.57653	-2.03149	-1.51875	-2.08399	-0.988519	-2.66423	-1.57275	-2.20129	-0.789431	-2.37303	-2.40884	-0.738886	-2.4529	-2.52777	-2.00738	-2.10182	-2.02229	-1.82916	-2.56356	-1.85516
OXTR|5021	4	-0.454502	0.58979	-0.0582648	-0.200224	0.0329526	0.770397	0.262726	0.162355	-0.834346	-0.270883	-1.68819	-1.93966	-1.7989	-1.15361	-2.01438	-1.66124	-1.60178	-2.18965	-1.84205	-2.42399	-1.53359	-2.14318	-2.40253	-1.96283	-1.97368	-2.81279	-2.14404	-2.2345	-2.29283	-1.66656	-0.596366	-2.15333	-1.83352	-1.53854	-2.85689	-1.67312	-1.81215	-1.91522	-2.77736	-0.913421	-1.55569	-2.32206	-2.3298	-1.54888	-1.88598	-2.22738	-1.84126	-1.86755
PDK4|5166	4	-0.215584	-0.232036	-0.292908	-0.0931511	-0.332672	0.875584	0.603676	0.28358	0.289686	-0.886176	-1.54445	-1.79227	-1.4708	-0.944606	-1.16221	-1.4886	-1.77711	-1.3965	-1.17887	-1.30136	-0.621191	-2.02324	0.0692649	-1.86555	-1.48561	-1.558	-1.13219	-2.92608	-2.10338	-1.34339	-2.66884	-2.82576	-1.78086	-1.73992	-2.27936	-1.56499	-2.05863	-1.41374	-1.82105	-1.1444	-1.93669	-3.01474	-1.81645	-1.32909	-1.49951	-1.20641	-2.55373	-1.23049
PIGR|5284	4	-0.553801	0.290014	-0.43196	-0.610521	0.0627558	0.937938	0.942328	0.060618	-0.779374	0.0820024	-1.39995	-2.44743	-1.64049	-1.39729	-2.0945	-0.635081	-0.692435	-2.24627	-1.78523	-1.78144	-1.99572	-1.59812	-3.21601	-2.53956	-2.09725	-2.43822	-1.08284	-3.54164	-2.08545	-2.33619	-3.19836	-2.90655	-1.13171	-3.34683	-3.01732	-2.23648	-2.38301	-2.12452	-1.44619	-0.858154	-1.97536	-3.27455	-1.96987	-1.20228	-2.19424	-1.97556	-3.02582	-2.56837
PLIN1|5346	4	0.230772	0.439642	-0.214171	-0.330007	-1.05811	1.08101	1.03187	-0.0948116	0.456095	-1.54229	-2.44688	-2.51286	-1.67434	-2.27521	-1.51385	-2.35338	-3.43961	-2.58963	-2.17321	-2.03427	-1.79935	-3.43869	-0.475892	-2.8854	-2.46247	-1.80841	-3.29702	-2.73196	-3.02291	-2.8	-4.45922	-3.84802	-3.49595	-3.33953	-3.98781	-2.49207	-3.55974	-3.16211	-4.09772	-1.68364	-3.68633	-4.00889	-1.75544	-2.41888	-2.34396	-1.43004	-3.23928	-1.79895
PLIN4|729359	4	0.210965	0.925299	-0.513625	-1.22494	-1.88616	1.46188	1.70648	0.191996	0.551745	-1.42365	-2.48364	-2.27327	-1.8979	-2.07207	-1.41248	-2.09998	-3.36955	-2.43669	-2.39698	-1.6372	-1.44581	-3.77078	-0.660004	-3.26366	-2.37186	-1.87756	-2.71037	-2.72514	-2.15491	-3.15087	-4.39198	-3.47257	-3.17752	-3.15993	-3.59914	-2.38245	-3.65688	-3.02261	-4.35012	-1.7912	-4.54279	-4.68879	-1.73959	-2.48493	-3.11554	-1.72947	-4.27116	-1.92277
SAA1|6288	4	0.689619	-0.189953	-0.538663	-0.934502	-0.914838	1.04764	1.45954	0.134469	0.193314	-0.946629	-2.13609	-1.63543	-1.72265	-1.91999	-1.77644	-1.96726	-1.66119	-3.84861	-2.11648	-1.74233	-1.50537	-2.23162	-0.992201	-3.19065	-2.16434	-1.27483	-1.96707	-3.43554	-2.67033	-2.29352	-0.89787	-2.40987	-1.77644	-1.82125	-2.3798	-2.30017	-2.73429	-1.73966	-1.68127	-1.348	-3.50231	-4.49611	-1.60194	-2.15825	-2.41744	-1.8909	-2.7137	-1.817
SFRP1|6422	4	-0.41586	0.862641	-0.609278	-0.604731	0.0983959	0.70595	0.971579	-0.0265897	-0.668219	-0.313889	-2.67184	-2.2039	-2.15384	-1.48117	-2.08566	-2.71397	-1.1326	-2.53041	-2.34613	-2.76366	-1.957	-3.46483	-1.46493	-3.62261	-3.06222	-2.63619	-3.2376	-3.55503	-3.43855	-2.34698	-0.178047	-0.417809	-0.886904	-0.321251	-0.0110634	-1.373	-1.32445	-1.91673	-0.265662	-0.502352	-2.72007	-4.09273	-2.1255	-1.77769	-2.52262	-1.59475	-2.26931	-2.49203
STAC2|342667	4	-0.359923	0.0880824	-0.376929	-0.262372	-0.115039	0.907106	0.382124	0.116325	-0.511517	0.132143	-1.70697	-1.68113	-1.68466	-1.52955	-1.64603	-1.92496	-1.42404	-1.79457	-1.58734	-1.92086	-1.47686	-2.53443	-2.77347	-2.12422	-2.00058	-2.40223	-2.29698	-2.78392	-2.07888	-1.56299	0.0106935	-1.12184	-1.61236	-1.02805	-0.400894	-0.475915	-1.62037	-0.586421	-0.19335	-0.328795	-1.14778	-2.3501	-2.24457	-0.898063	-1.89954	-1.79457	0.211191	-1.67169
SYNM|23336	4	-0.211871	0.0241177	-0.510776	-0.413819	-0.0866553	0.729812	0.921971	0.321412	-0.453815	-0.320376	-2.17327	-2.09269	-1.85208	-1.016	-2.13314	-2.27582	-1.44842	-2.34667	-2.07481	-2.55596	-1.85743	-2.04093	-2.01107	-2.30315	-2.30976	-2.4829	-2.33642	-2.55203	-2.14504	-2.06487	-2.12789	0.00661067	-1.08147	-0.931229	-1.37868	-2.08837	-1.74208	-2.0595	-0.702159	-0.895092	-2.60702	-1.32509	-1.77449	-2.1588	-1.71741	-1.82388	-2.29077	-2.20542
SYNPO2|171024	4	0.246153	0.264968	-0.363869	-0.433247	-0.248711	0.563781	0.41577	0.159531	-0.0157338	-0.588641	-1.603	-1.63753	-1.32926	-0.516962	-0.954029	-1.21384	-0.698203	-1.53248	-1.25451	-1.33152	-1.43863	-1.43006	-0.518528	-1.74618	-1.60918	-1.01042	-1.00396	-2.03874	-1.6579	-1.51035	-2.20415	-1.45858	-1.00272	-1.90832	-1.95671	-1.75863	-1.98783	-1.52772	-2.50478	-1.06854	-1.34646	-1.47586	-1.45233	-1.68679	-1.56471	-1.2027	-1.33295	-1.43619
TGFBR3|7049	4	-0.0965958	0.410209	-0.385995	-0.219644	-0.0719441	0.515778	0.481573	-0.0203775	-0.0480018	-0.565002	-0.505441	-1.79209	-1.23206	-1.54388	-0.892758	-0.896114	-1.47397	-1.63233	-1.35636	-1.61934	-0.970969	-0.529018	-0.559757	-1.84613	-1.20373	-1.34509	-1.73517	-0.0455618	-0.233312	-1.26338	-1.05272	-0.378134	-1.87038	-1.03552	-1.81518	-1.32481	-2.11843	-1.59761	-1.84925	-0.56784	-1.92049	-1.85766	-1.73878	-1.70506	-1.755	-1.27733	-1.82427	-1.47546
TNXB|7148	4	0.0893665	0.566287	-0.682089	-1.05534	-0.408939	0.635645	0.59218	0.250221	0.226161	-0.213492	-1.3992	-1.21626	-1.35392	-1.13796	-1.03321	-1.50866	-1.12201	-1.46763	-1.31901	-1.53365	-1.08152	-1.84877	-0.793615	-1.49984	-1.47635	-1.59524	-1.61049	-2.13729	-1.18873	-1.49904	-2.47381	-2.32566	-1.92383	-2.45167	-2.15013	-1.6057	-1.81226	-1.70674	-2.93093	-0.871179	-1.64735	-2.12049	-1.59783	-1.65236	-1.67396	-1.29519	-1.60195	-1.46781
TRIM29|23650	4	-0.225158	0.612069	-0.314736	-0.267336	0.182966	0.513999	0.34623	-0.0243719	-0.730273	-0.0933885	-1.61732	-0.850135	-1.50417	-0.988189	-1.70675	-1.34813	-0.630412	-2.66126	-1.63086	-2.72215	-1.4301	-1.93361	-2.59533	-2.6319	-2.52983	-2.81111	-2.04493	-3.53843	-3.51598	-1.14068	-0.313779	0.461885	-0.298655	-1.24963	0.80236	-1.932	-0.482262	-0.507241	-0.260315	-0.422084	-0.545833	-1.97109	-1.89933	-1.2092	-1.36714	-1.2076	-1.28759	-1.2138
ACSL1|2180	5	0.0622162	0.61924	-0.187845	-0.497483	-0.476056	0.708976	0.476163	0.0369126	0.329097	-1.07122	-1.43022	-1.49895	-1.26852	-0.81131	-1.26524	-1.06176	-1.36528	-1.70478	-1.65564	-1.56077	-1.20301	-1.09502	0.0195508	-1.2561	-0.680197	-1.23048	-0.691786	-1.85475	-0.539139	-0.890806	-1.01041	-0.96979	-1.27658	-1.12657	-0.675357	-1.60739	-1.10462	-0.754273	-1.12156	-0.888566	-0.324074	-0.757704	-0.801204	-1.22533	-0.981925	-0.662871	-0.635645	-1.01405
ALDH2|217	5	0.16575	0.294401	-0.237654	-0.547306	-0.594696	0.547981	0.731484	0.0691478	0.398131	-0.827239	-0.969926	-0.798324	-0.910399	-0.0614739	-0.967219	-0.745908	-0.95326	-1.24144	-0.871692	-0.599658	-0.976107	-1.09498	-0.0879454	-0.800037	-1.16895	-1.56449	-0.601452	-0.236359	-1.03584	-1.16372	-0.776233	-1.34321	-1.08553	-1.40082	-0.941557	-1.19374	-0.716978	-1.05154	-1.61551	-1.12312	-1.36717	-0.943345	-1.00249	-0.84657	-0.81817	-0.632801	-0.334786	-0.863558
ANO1|55107	5	-0.253073	0.774602	-0.45356	-0.433296	0.30914	0.629658	0.527764	-0.0779217	-0.808261	-0.215051	-1.11029	-0.690393	-0.861108	-0.633658	-1.2099	-0.98822	-0.293953	-1.07254	-0.916093	-1.27591	-1.02057	-1.11141	-0.205634	-0.469845	-1.11183	-0.0740491	-0.510172	0.534412	-1.35252	-0.96378	-1.00817	-0.186031	-0.852955	-2.13725	-1.46497	-1.5465	-1.28291	-0.73263	-0.432482	-0.796146	-1.19951	-0.67455	-0.593515	-1.24311	-1.41146	-1.16284	-0.880158	-0.993707
ANPEP|290	5	-0.11362	0.130442	-0.37842	-0.34508	0.136719	0.328476	0.713167	0.012494	-0.283985	-0.200194	-1.55981	-1.34541	-0.789519	-1.10091	-1.29375	-1.08801	-0.998639	-0.671994	-0.962042	-0.656264	-1.13421	-1.12115	-0.991779	-1.48978	-1.11851	-2.40168	-0.775873	0.286176	-1.50582	-1.20541	-1.13787	-1.76842	-1.09219	-0.900031	-1.16978	-1.55153	-1.39722	-0.803111	-0.465909	-0.809187	-1.43434	-1.16939	-1.73103	-1.37431	-1.33474	-1.1632	-1.25933	-1.64765
ANXA1|301	5	-0.00736403	0.356959	-0.555903	-0.327989	-0.549387	0.936217	0.978568	-0.181137	-0.00295328	-0.64701	-1.48459	-1.14785	-1.52891	-0.66726	-1.54286	-1.48195	-0.709279	-2.09006	-1.55873	-1.7411	-1.31484	-1.06858	-0.386202	-1.69142	-1.49481	-1.73167	-1.09974	-1.93808	-1.56035	-1.40851	-0.42651	-0.406613	-0.661033	-0.698951	-0.864671	-1.4522	-0.592422	-0.62056	-0.00591745	-1.15215	-0.883498	-0.759415	-1.23006	-1.57473	-1.13541	-1.39139	-0.755587	-1.5047
APOD|347	5	0.330408	0.652196	-0.848593	-0.589503	0.108867	0.966913	0.920079	-0.537465	-0.262676	-0.740225	-1.21374	-1.15524	-0.45986	0.864135	-0.676403	-1.62416	-0.437656	-2.75	-1.79475	-2.16215	-1.59159	-2.28003	-1.10864	-2.418	-2.26939	-0.575856	-1.64264	-0.793561	-1.99549	-1.92991	-2.98875	-2.14357	-1.26956	-2.31392	-2.05799	-2.07789	-2.72948	-2.265	-2.70231	-1.52325	-1.0135	-1.94112	-2.55268	-1.56232	-2.06219	-1.2133	-1.51605	-2.077
AQP1|358	5	0.183568	0.869618	-0.660776	-0.620857	-0.205702	0.603996	0.507241	0.128102	-0.233502	-0.571689	-1.37227	-1.01387	-1.24541	-0.643826	-1.18929	-1.49186	-0.879616	-1.63317	-1.49036	-1.54143	-1.18201	-0.898414	-0.195849	-1.36295	-1.55488	-1.13434	-1.4797	-1.50507	-1.46992	-1.4658	-1.48228	-0.317851	-1.70923	-1.77865	-1.94599	-1.65475	-1.20127	-1.64058	-1.54839	-0.618649	-1.2181	-1.25381	-1.17214	-1.65363	-1.30206	-1.23024	-1.41444	-1.31893
CAV1|857	5	0.308179	0.30624	-0.421824	-0.190194	-0.619837	0.628728	0.721848	-0.036037	0.171269	-0.868373	-1.71927	-1.64783	-1.54112	-1.06195	-1.55381	-1.59547	-1.20185	-2.16422	-1.59075	-1.8757	-1.50039	-1.30434	-0.44277	-2.0337	-1.83052	-1.46349	-1.48414	-2.10587	-1.91957	-1.63439	-1.6049	-1.54099	-1.74308	-1.48551	-1.46491	-1.89363	-2.19578	-1.46213	-1.93602	-1.02885	-1.62589	-1.49939	-1.71807	-1.97873	-1.74419	-1.44901	-1.37013	-1.61314
CCDC80|151887	5	0.438824	0.3884	-0.460188	-0.862489	-0.511626	0.429561	0.541713	0.137356	0.336426	-0.437978	-1.30696	-0.959213	-1.24214	-0.266281	-0.783857	-1.0166	-0.22688	-1.25343	-0.847463	-1.34342	-0.6632	-0.767677	0.217519	-1.20124	-1.06541	-1.41541	-0.734264	-1.31011	-1.19981	-1.04109	-0.853773	-0.824529	-1.13843	-1.95901	-1.19462	-1.52758	-1.62786	-0.933685	-1.22548	-0.845193	-0.452389	-0.546463	-0.694561	-1.34524	-1.192	-0.754019	-0.303127	-1.03883
CD34|947	5	0.380651	0.393189	-0.447617	-0.257538	-0.225637	0.13745	0.287115	0.0880813	0.110891	-0.466586	-1.08263	-1.03549	-0.822259	-0.668626	-0.971134	-1.11405	-0.663796	-1.39065	-1.04536	-1.03921	-0.824716	-0.641119	-0.0339988	-1.19939	-0.975289	-0.889343	-0.843897	-1.30534	-1.04003	-1.03583	-0.898633	-1.13059	-1.27585	-1.17482	-1.35158	-1.23796	-1.32486	-1.01079	-1.34347	-0.683048	-0.942403	-0.905581	-0.861694	-1.20545	-0.944149	-0.88074	-0.880555	-0.913289
COL14A1|7373	5	-0.116279	1.10132	-0.643309	-0.586906	-0.252361	0.0480063	0.231614	0.0922482	0.049099	0.0765625	-1.39061	-1.11615	-1.28554	-0.886813	-0.846707	-1.44758	-0.629345	-1.57493	-0.639675	-1.28528	-0.933011	-1.63808	0.197047	-1.8797	-1.8345	-1.33816	-1.30543	-1.29916	-1.58781	-1.41069	-1.47678	-1.4471	-1.59843	-2.48589	-0.767068	-1.56641	-1.82148	-1.58197	-2.34591	-0.772775	-0.668886	-1.29842	-0.968371	-1.68221	-1.54087	-0.927292	-1.28655	-0.93999
CRIM1|51232	5	0.112781	0.425124	-0.39675	-0.412773	-0.151475	0.708999	0.48056	-0.0831697	-0.150478	-0.532818	-1.13786	-1.11776	-0.92123	-0.882674	-1.16165	-0.996626	-0.648679	-0.83997	-0.79804	-0.648454	-0.721123	-0.632139	-0.565432	-0.845208	-1.00884	-0.284324	-1.28627	-0.120462	-1.58278	-1.41109	-1.08775	-0.741044	-1.15562	-1.81653	-0.421175	-1.8431	-1.44093	-1.23429	-1.46927	-0.875988	-1.23792	-0.816837	-0.972881	-1.31482	-1.72515	-0.963026	-1.34221	-1.28122
CX3CL1|6376	5	0.0260361	0.244024	-0.437702	-0.617178	0.0100427	0.578369	1.10124	-0.0268751	-0.809123	-0.068829	-1.67439	-1.38549	-1.59097	-1.29901	-1.69178	-1.24577	-0.885897	-1.9545	-1.67713	-2.09805	-1.4645	-1.66872	-1.37838	-2.11762	-1.89406	-2.03516	-1.614	-2.76027	-1.11896	-1.59476	-1.33186	-0.309755	-0.535609	-1.07577	-0.667776	-1.55103	-1.48582	-0.970366	0.0338914	-0.615162	-0.446882	-0.0599343	-0.725396	-0.942408	-1.37525	-0.888865	-0.698492	-1.63166
CXCL12|6387	5	0.457955	0.359226	-0.660639	-0.438595	-0.068915	0.340091	0.538033	0.109244	-0.179289	-0.457111	-1.55183	-1.0089	-1.49658	-0.807002	-1.16781	-1.44315	-0.46861	-1.47173	-1.15254	-1.32306	-1.2042	-1.03465	-0.482819	-1.2385	-1.45703	-2.0007	-1.01116	-1.20511	-1.33255	-1.06218	-1.05148	-0.697971	-1.47972	-1.43426	-1.56353	-1.68698	-2.09838	-1.32995	-1.15	-0.96182	-1.1686	-0.566982	-1.13837	-1.579	-1.40786	-1.18765	-1.01299	-1.26329
CXCL14|9547	5	0.24049	0.0927973	-0.540425	-0.287153	0.0953411	0.711943	0.441606	-0.152651	-0.188845	-0.413105	-1.35781	-0.589875	-1.66941	0.464507	-1.06251	-0.913681	-0.810434	-2.03215	-1.36438	-1.15691	-0.377362	-1.13931	-0.0414891	-0.968712	-1.59903	0.0289385	-0.566206	-1.82337	-1.88569	-0.384483	-2.24558	-2.14039	-1.62268	-3.5495	-3.11162	-2.45482	-2.04205	-1.63692	-1.6054	-1.16701	-0.553526	-2.28833	-0.318258	-1.86411	-0.902284	-0.931632	-2.28089	-1.50074
CYR61|3491	5	-0.0834505	1.05988	-0.567191	-0.0183237	-1.00664	1.33557	1.24272	-0.832663	-1.03545	-0.094464	-0.955536	-0.925505	-1.22147	-0.220975	-0.893367	-1.26925	-0.311129	-1.65521	-1.48315	-1.5801	-0.884885	-0.34126	-0.368438	-1.19579	-0.955324	-1.06536	-0.967082	-1.61959	-0.927553	-0.707693	-1.05985	-0.484198	-0.865462	-0.921686	-1.35235	-1.29507	-1.52047	-0.980234	-1.03558	-0.818648	-0.058543	-0.757769	-0.711076	-1.10312	-1.16202	-1.17032	-1.05888	-0.873275
DUSP1|1843	5	0.349833	0.477051	-0.454177	0.234633	-0.83481	0.599354	0.360236	-0.165231	-0.393277	-0.17361	-0.771731	-1.13115	-1.30607	-0.604653	-0.879687	-1.36527	-0.519668	-1.68528	-1.74195	-1.75771	-0.79807	-1.01143	-0.266339	-1.95998	-1.06315	-0.828608	-1.49078	-1.10746	-0.53121	-1.056	-1.22886	-1.41494	-1.4627	-1.39738	-1.70643	-1.56836	-1.58244	-1.0866	-1.46815	-0.836749	-0.537017	-1.2292	-0.922977	-1.24036	-0.916017	-1.11418	-1.87218	-1.19233
EFEMP1|2202	5	0.236632	0.0549827	-0.35622	-0.416854	-0.200532	0.660795	0.533426	-0.096663	0.188259	-0.603828	-1.25632	-1.3706	-1.3767	0.409069	-1.26069	-0.932712	-0.412497	-1.51181	-1.56897	-1.50789	-1.04589	-1.1555	-0.269199	-1.35812	-0.972209	-1.67527	-1.17362	-2.15965	0.104428	-1.53545	-0.916136	-1.06862	-0.541393	-0.834286	-0.898287	-1.86597	-1.84378	-1.45932	-2.34679	-0.879786	-1.47243	-1.37899	-1.48152	-1.57689	-1.5054	-1.29343	-1.60495	-1.71102
EGR1|1958	5	0.0739267	1.17807	-0.519373	0.155804	-0.847723	1.06912	0.954834	-0.759854	-1.13878	-0.166022	-1.08138	-1.59309	-1.6565	-0.613281	-0.822037	-1.84914	-0.590872	-2.20404	-1.90541	-2.17321	-1.79652	-1.49289	-0.605637	-2.19422	-1.36982	-1.42997	-1.89138	-1.2154	-1.11114	-1.45933	-1.70085	-1.59087	-1.4984	-1.50271	-2.29877	-1.8096	-1.99573	-1.62365	-1.58246	-0.947917	-0.591971	-1.46702	-1.44394	-1.37365	-1.86205	-1.64838	-2.033	-1.63357
EHD2|30846	5	0.328309	0.300432	-0.265744	-0.470194	-0.488766	0.461809	0.598191	-0.0544638	0.147367	-0.556939	-0.979828	-0.676009	-1.12148	-0.490731	-0.663377	-1.03068	-0.541625	-1.1755	-0.975397	-1.13065	-0.771467	-0.769584	-0.501154	-1.02358	-1.03507	-1.25243	-1.01225	-0.931374	-0.924314	-0.934259	-1.50759	-0.670504	-0.99614	-1.64982	-1.20431	-1.52716	-1.47156	-1.13477	-1.16375	-0.813289	-0.53952	-0.451304	-1.09306	-1.29631	-1.15511	-0.943583	-0.673292	-0.984457
EMP1|2012	5	0.207976	0.354667	-0.605105	-0.342312	-0.706277	1.02305	1.26866	-0.432083	-0.135734	-0.632842	-1.13143	-1.38648	-1.21632	-0.543934	-1.14179	-1.09223	-0.590306	-1.74206	-1.09736	-1.46537	-1.12805	-0.779138	-0.328817	-1.33103	-1.1634	-1.21179	-0.927708	-0.333614	-1.36934	-1.14726	-0.542504	-0.364803	-1.03887	-1.42701	-0.893622	-1.37279	-1.5525	-0.910535	-0.616409	-0.908918	-0.6954	-0.710761	-0.750851	-1.57183	-1.41954	-1.21762	-0.428919	-1.0565
FAM129A|116496	5	0.0282449	0.487512	-0.438271	-0.228146	-0.0847615	0.582722	0.353764	0.0239194	-0.424897	-0.300086	-0.801263	-1.43652	-1.02572	-0.871219	-1.10796	-1.03883	-0.696082	-0.478658	-0.572579	-1.71764	-1.25607	-1.39086	0.0474918	-0.431636	-0.567221	-1.65322	-0.741025	0.0613902	-1.38286	-1.01591	-0.547061	-1.22789	-1.49736	-1.47457	-0.908304	-1.6292	-1.60789	-0.720761	-1.24117	-0.958138	-1.33494	-0.312965	-1.26668	-1.17551	-0.849366	-0.83135	-1.04866	-1.58544
FOS|2353	5	0.57085	0.862882	-0.422587	0.271091	-0.928049	0.565099	0.181143	-0.267148	-0.681015	-0.152266	-0.714342	-1.05333	-1.62266	-0.307483	-0.666841	-1.46802	-0.625043	-2.24079	-1.93298	-2.0703	-1.58328	-1.31443	-0.296164	-2.30025	-1.3552	-1.3308	-1.93316	-0.793313	-1.24893	-1.61732	-1.97826	-1.70364	-2.08678	-2.05068	-1.80836	-2.09982	-1.8818	-1.62198	-1.60661	-0.742763	-0.652138	-1.82256	-1.37325	-1.32561	-1.80483	-1.40766	-2.4444	-1.71108
GPX3|2878	5	0.153571	0.164638	-0.462587	-0.471585	-1.04743	1.58122	0.993938	-0.213772	0.587764	-1.28575	-1.81691	-1.70142	-1.53363	-1.43903	-1.19614	-1.82636	-2.04097	-1.94461	-2.0124	-1.77225	-1.20593	-1.86544	-0.0296185	-2.33095	-1.86111	-1.28457	-1.70717	-2.61282	-1.84244	-1.94745	-1.85664	-2.24903	-1.63131	-1.66549	-1.08478	-1.77059	-2.16372	-1.41784	-2.46901	-1.51422	-2.12961	-1.71603	-1.451	-1.71279	-1.79088	-1.09653	-1.91777	-1.38291
IGJ|3512	5	-0.488089	0.457425	-0.48591	-0.414781	0.633477	0.621587	1.25616	0.131388	-0.91934	-0.791921	-2.26207	-1.85454	-1.48982	-0.845796	-1.74401	-1.80018	-0.170975	-1.40869	-1.21835	-3.03176	-1.62977	-2.70711	-0.40033	-2.50475	-2.25573	-1.72298	-1.6768	-3.4629	-1.54346	-2.4151	0.286986	-1.62476	-1.4217	-1.72897	-0.780709	-1.54368	-1.95771	-0.83312	-2.84782	-1.01626	-1.15803	-2.3599	-1.54223	-1.81194	-1.07836	-0.885157	-0.584601	-2.16954
KCTD12|115207	5	0.494757	0.309191	-0.377918	-0.297914	-0.38442	0.171507	0.513781	0.208866	-0.114903	-0.522947	-1.04351	-1.05839	-0.980087	-0.547032	-1.01216	-1.04124	-0.533634	-1.30199	-0.99394	-1.1237	-0.949195	-0.886065	0.14196	-1.49902	-1.0454	-1.17313	-0.848739	-0.747571	-1.08984	-0.969509	-0.556132	-0.89353	-1.03688	-1.13768	-1.07138	-1.16792	-1.11513	-0.867356	-1.02866	-0.846441	-1.19972	-0.626962	-0.874038	-1.26805	-1.20154	-0.873765	-0.871347	-1.14675
KRT15|3866	5	-0.167611	0.36935	-0.525754	-0.618719	0.21548	0.758141	0.843294	0.0557415	-0.664307	-0.265616	-0.498331	-1.54735	-2.21334	-1.30533	-0.359536	-2.16963	-1.10371	-2.23739	-2.0514	-2.43003	-1.81286	-1.7657	-2.68818	-1.62043	-2.51554	-1.96857	-2.11744	-2.62761	-2.33722	-0.948112	-0.896459	-0.306166	-1.0727	-1.64293	-1.16049	-1.25187	-1.77652	-1.66112	-0.356777	-0.718935	-3.07152	-2.86631	-1.89134	-1.87278	-2.04671	-2.22555	-1.36377	-1.93
KRT5|3852	5	-0.312068	0.719742	-0.752688	-0.484217	-0.168764	1.26766	0.984091	0.0532997	-0.842989	-0.464072	-2.01322	-1.27352	-2.1578	-0.816293	-2.26185	-3.61775	-0.608377	-3.85258	-2.47736	-3.68271	-1.63685	-1.76544	-1.34785	-2.89969	-3.27732	-3.18012	-2.25388	-3.79012	-3.60293	-1.99606	-0.102375	0.0313775	-0.682277	-1.91726	0.325639	-2.4284	-1.63384	-0.712412	-2.24502	-1.11974	-3.40642	-2.57408	-2.09014	-2.30256	-2.18379	-2.62072	-0.368028	-2.13111
LTBP2|4053	5	-0.269757	0.787232	-0.47804	-0.625887	-0.104187	0.773037	0.384542	0.104045	-0.180583	-0.3904	-1.10002	-0.68603	-1.15642	-0.137104	-0.767999	-0.802734	0.334137	-1.26816	-1.04508	-1.07218	-0.591673	-0.459132	0.015393	-0.893101	-0.894973	-1.30879	-0.738774	-0.861371	-1.2976	-1.12955	-0.894794	-0.666272	-1.02146	-1.64506	-1.19085	-1.30545	-1.33044	-0.955424	-0.713567	-0.80139	-1.1042	-0.253866	-0.643658	-1.45462	-1.19736	-0.884203	-0.585091	-0.940012
MCAM|4162	5	0.365853	0.289927	-0.299822	-0.770825	-0.712273	0.755042	0.826004	-0.0966186	0.292895	-0.650182	-1.11146	-0.95072	-1.04656	-0.70209	-1.11093	-1.10912	-0.602921	-1.7129	-1.21979	-1.13846	-0.893043	-0.512785	-0.529592	-1.03321	-1.00517	-1.02401	-0.881063	-1.38977	-1.24064	-1.14349	-0.241111	-0.644752	-0.94784	-1.25198	-0.0380594	-1.37454	-0.996402	-0.917014	-1.3349	-0.674244	-0.552767	-0.58309	-0.800189	-1.2188	-1.04195	-1.09582	-0.777984	-0.922132
MYLK|4638	5	-0.053445	0.455958	-0.56073	-0.318059	0.022551	0.863522	0.791096	0.0612703	-0.724979	-0.537184	-1.73356	-1.14137	-1.61079	-0.982143	-1.67352	-1.50881	-0.490704	-2.03174	-1.52695	-1.66988	-1.39943	-1.06526	-1.23743	-1.69398	-1.52729	-1.86612	-1.3952	-1.9798	-1.75714	-1.51937	-1.87957	-0.158917	-1.46332	-2.50609	-1.55644	-1.86648	-1.89854	-1.42063	-1.68289	-0.641568	-1.38405	-0.953591	-1.13095	-1.85286	-1.68733	-1.52523	-1.05097	-1.57847
NDRG2|57447	5	-0.327774	0.315069	-0.520733	-0.544338	0.160687	0.700505	0.906987	-0.101112	-0.414014	-0.175278	-1.20479	-1.54035	-1.35184	-1.19233	-1.37945	-1.28134	-0.973944	-1.10252	-1.41138	-1.60871	-1.25735	-1.86216	-1.06716	-1.68156	-1.71903	-1.72241	-1.46091	-1.22634	-1.05884	-1.599	-1.40483	-0.141135	-0.885277	-0.420776	-0.550421	-0.593938	-1.62357	-1.17852	0.1139	-0.488758	-1.17973	-1.4741	-1.5511	-1.47861	-1.53258	-1.20141	-1.61329	-1.67783
NR4A1|3164	5	0.262278	0.657319	-0.372387	0.00725325	-1.31329	1.64277	1.43659	-1.14056	-1.27438	0.0944003	-0.647641	-1.08831	-0.931376	-0.397985	-0.486843	-1.32088	-0.748235	-1.42574	-1.44268	-1.53578	-1.09781	-1.39059	-0.980154	-1.36812	-0.78724	-0.759027	-1.29684	-1.20226	-0.624126	-0.829839	-1.40242	-1.07023	-0.35359	-1.3	-0.768223	-0.62258	-1.00061	-1.19833	-1.34376	-0.748087	-0.446018	-1.09762	-1.04217	-0.918421	-1.08376	-1.13281	-1.34673	-1.10359
NTN4|59277	5	0.10799	0.489991	-0.508285	-0.200957	-0.156684	0.516591	0.272312	0.0547868	-0.410221	-0.165524	-0.51208	-1.02485	-0.890886	0.0986815	-0.707819	-0.578823	-0.710166	-0.943464	-0.539077	-0.45083	-1.01155	0.169266	-0.242082	0.0272357	-0.815635	-0.812621	-0.921268	0.273285	-1.74192	-1.10062	-2.69004	-1.34861	-1.30353	-2.42125	-1.42229	-2.05771	-2.07587	-1.34553	-0.196917	-0.810573	-0.875821	0.112416	-1.03495	-1.31611	-0.623289	-1.58598	-1.08741	-0.333203
SEMA3C|10512	5	-0.277583	0.687287	-0.26604	-0.378842	0.0685956	0.216421	0.307113	0.158909	-0.157688	-0.358173	-0.846502	-0.712158	-0.811084	-0.850705	-0.660069	-0.477889	-0.106612	-0.588182	-0.751334	0.0466617	-1.25418	-0.208776	-0.213428	-0.460802	-0.759917	-1.92926	-0.900543	-0.219921	-1.88629	-1.0344	-0.753278	-1.58419	-0.477879	-1.20037	-0.724081	-1.88537	-1.75895	-1.14416	-2.23518	-0.701335	-0.828158	-0.397829	0.243974	-1.06887	-0.959046	-0.61803	-0.87537	-0.419582
SORBS1|10580	5	0.0730253	0.292191	-0.168861	-0.52754	-0.589331	0.660713	0.929082	-0.00090244	0.344967	-1.01334	-1.52924	-1.89317	-1.17255	-1.04754	-1.27717	-1.24145	-1.59349	-1.25408	-1.13257	-1.49742	-1.51211	-1.49189	-0.447736	-1.41287	-1.11752	-1.28795	-1.75911	-0.825377	-1.90601	-1.76521	-1.57522	-0.955827	-1.62518	-1.37633	-1.25719	-1.74095	-1.70809	-1.7821	-1.98596	-1.18153	-1.79472	-1.47	-1.56735	-2.00123	-1.95975	-1.46212	-1.42091	-1.62652
TACC1|6867	5	0.14811	0.460911	-0.332299	-0.561714	-0.428433	0.691071	0.587817	-0.0200019	0.164209	-0.709669	-1.40158	-1.42666	-1.07596	-0.631409	-1.05798	-1.05828	-0.578961	-1.32468	-0.949837	-1.3366	-1.0117	-0.928675	-0.0328797	-1.0547	-0.805862	-1.27305	-0.847677	-1.47836	-1.27054	-1.17916	-0.990777	-1.08659	-1.12709	-1.4807	-0.471505	-1.41339	-1.29519	-0.812097	-1.57644	-0.98747	-0.833757	-0.567016	-0.981862	-1.03746	-1.23382	-0.808105	-0.793274	-0.629775
TGFBR2|7048	5	0.25489	0.397605	-0.547279	-0.422657	-0.417274	0.683221	0.642406	0.107605	-0.00350066	-0.695018	-1.57787	-1.52752	-1.27586	-0.610396	-1.20381	-1.27426	-0.611206	-1.55532	-1.2692	-1.46435	-1.09485	-0.940707	-0.00758969	-1.6291	-1.34357	-1.18859	-1.02622	-1.37767	-1.37369	-1.26121	-0.883715	-1.23552	-1.30385	-1.45719	-1.25326	-1.27437	-1.81736	-1.11901	-0.977718	-1.01425	-1.19535	-0.887077	-1.05654	-1.55562	-1.36222	-1.02256	-1.01337	-1.38882
TNS1|7145	5	-0.044985	0.669351	-0.446792	-0.94284	-0.482302	0.952464	1.03745	-0.0585534	0.17674	-0.860536	-1.69288	-1.4939	-1.49516	-0.983837	-1.34302	-1.35475	-0.839336	-1.79527	-1.43684	-1.60186	-1.22186	-1.06671	-0.545267	-1.35845	-1.39945	-1.42229	-1.37547	-0.97042	-1.58452	-1.59846	-1.18912	-1.27561	-1.76536	-2.2051	-0.582888	-1.96306	-1.79785	-1.54466	-2.06028	-1.34417	-1.08766	-1.07746	-0.902554	-1.88528	-1.72723	-1.2866	-1.10766	-1.45598
UTRN|7402	5	-0.082265	0.515735	-0.300602	-0.476029	-0.156172	0.552549	0.392658	0.037767	-0.00134391	-0.482298	-1.14332	-1.35205	-0.817955	-0.517762	-0.696039	-0.856439	-0.118022	-1.02611	-0.699961	-0.995227	-0.703308	-0.420622	0.118554	-0.67584	-0.808781	-1.05134	-0.883777	-0.797079	-1.29548	-0.942791	-0.693659	-1.01107	-0.998417	-1.146	-0.251799	-1.18581	-1.38511	-0.970973	-1.11438	-0.95037	-0.558581	-0.428552	-0.597075	-1.14136	-1.09619	-0.714059	-0.974931	-0.870615
ZFP36|7538	5	0.482518	0.336829	-0.545589	0.113725	-0.75904	1.02655	0.848145	-0.507781	-0.729101	-0.266258	-0.60242	-0.849645	-1.16094	-0.292453	-0.678288	-1.40586	-0.593974	-1.46169	-1.54076	-1.47872	-1.01675	-1.21202	-0.597812	-1.24883	-1.09602	-0.916975	-1.27828	-1.0444	-1.05164	-1.05053	-0.964506	-1.24573	-1.25228	-1.34205	-1.28344	-1.31985	-1.80024	-1.09573	-0.64009	-0.831777	-0.0290062	-1.11687	-0.893837	-1.20098	-1.14871	-1.06611	-0.953877	-1.18294
A2M|2	7	0.286834	0.874075	-0.837511	-0.853189	-0.146729	0.826988	0.783131	0.0849597	-0.334135	-0.684424	-1.42718	-0.96162	-1.33846	0.0113603	-1.26009	-1.36554	0.0318364	-1.8609	-1.61817	-1.54651	-1.06997	-0.768126	0.175247	-1.5179	-1.44241	-1.01438	-1.04074	-0.587866	-1.32938	-1.57534	0.0377844	-0.835731	-1.50768	-1.20173	-1.2717	-1.67953	-1.70322	-1.21005	-1.41361	-0.862601	-0.603724	-0.858402	-0.854978	-1.73473	-1.42054	-1.23263	-0.77366	-1.39172
ACTA2|59	7	0.158439	0.607659	-0.776753	-0.513557	0.0883735	1.07439	0.817859	-0.0669784	-0.875416	-0.514018	-1.55282	-0.775541	-1.62912	-0.209832	-1.47142	-1.24987	-0.455351	-2.1565	-1.56804	-1.59574	-1.0463	-0.481748	-1.03369	-1.19817	-1.2648	-1.7473	-1.12892	-1.66347	-1.84187	-1.49921	-0.717367	-0.297984	-1.20502	-1.65184	-1.58374	-2.05847	-1.78965	-1.44726	-1.0906	-0.885832	-0.504425	-0.547853	-0.88952	-1.60997	-1.42267	-1.53758	-0.473438	-1.32545
AHNAK|79026	7	-0.119231	1.17504	-0.913104	-1.41016	-0.248718	1.42644	1.27037	-0.0818923	-0.1744	-0.924337	-1.77137	-1.55482	-1.56731	-0.453257	-1.35526	-1.34765	-0.330396	-1.58636	-1.42439	-1.32254	-1.0484	-0.496066	-0.0375102	-1.29824	-1.25352	-0.82036	-1.17002	0.13475	-1.95515	-1.92737	-0.999784	-0.889965	-1.79293	-1.95389	-0.627668	-2.54913	-2.34222	-1.52233	-1.58653	-1.54528	-1.2229	-0.792666	-0.681774	-2.08931	-1.76032	-1.50154	-1.03604	-1.46102
C3|718	7	0.303277	0.62445	-0.891884	-1.06194	-0.35374	0.936313	0.918931	0.28843	-0.10239	-0.661444	-1.02543	-0.73222	-1.22939	0.0187759	-1.21187	-1.20392	-0.00504504	-1.49282	-1.26619	-1.32701	-1.00712	-0.684678	0.197453	-1.69889	-1.34743	-1.64513	-0.875599	-0.147264	-1.15131	-1.3036	0.915781	-0.726486	-1.4771	-0.336962	-0.186441	-1.66576	-2.24698	-1.00314	-0.106552	-0.957149	-1.17898	-1.00802	-0.806519	-1.54923	-1.36302	-0.849507	-0.692495	-1.37825
CD59|966	7	0.172782	0.480715	-0.748448	-0.488231	-0.124311	0.799493	0.769782	0.0204226	-0.38505	-0.497155	-1.03215	-0.668405	-1.18494	-0.217689	-1.09546	-1.16432	0.0234156	-1.44762	-1.32021	-1.20344	-0.827154	-0.349763	-0.278581	-0.992993	-0.999968	-0.881405	-0.991304	-0.256578	-1.32405	-1.09303	0.498589	-0.145058	-0.666264	-0.353371	0.369925	-1.33698	-1.55196	-1.15893	-0.147862	-0.672963	-0.371677	-0.414498	-0.449743	-1.37056	-1.09723	-1.1729	-0.897011	-1.13584
CSDE1|7812	7	0.0343078	0.520951	-0.653367	-0.653415	-0.117998	0.883139	0.807911	-0.115241	-0.0792988	-0.626987	-1.12903	-0.805568	-1.18759	0.451944	-1.06312	-0.822802	0.0434872	-1.10058	-1.12591	-0.865925	-0.678719	-0.1577	0.050536	-0.753485	-0.918538	-0.543108	-0.740952	0.322123	-0.990572	-1.12678	0.572091	-0.179586	-0.865449	-0.406954	-0.138056	-0.872151	-1.12441	-0.615901	-0.562347	-0.734074	-0.460823	-0.268713	-0.173589	-1.20366	-1.08963	-1.13608	-0.50237	-1.08357
CSRP1|1465	7	0.0480762	0.592971	-0.692047	-0.473229	0.00448717	0.934898	0.872632	-0.110186	-0.791684	-0.385918	-0.96613	-0.398522	-1.28074	-0.518652	-1.14606	-1.15473	-0.41633	-1.48563	-1.39268	-1.11858	-1.00982	-0.793688	-0.919798	-1.13115	-1.09138	-0.957526	-1.01349	-0.794078	-1.29715	-1.15989	-0.284963	-0.136721	-0.866526	-1.22063	-0.750574	-1.18887	-1.39811	-0.940915	-0.717702	-0.758595	-0.453211	-0.317579	-0.415885	-1.19585	-1.39683	-1.14056	-0.902313	-0.92814
DCN|1634	7	0.325068	0.713485	-1.09405	-0.677178	-0.279823	0.68712	1.11443	-0.0252162	-0.0625266	-0.701302	-1.87732	-1.51147	-1.91164	-0.68095	-1.40107	-1.39577	-0.399249	-2.38576	-1.39397	-1.71803	-1.30301	-0.477957	-0.0829786	-1.60324	-1.51659	-2.25202	-1.03834	-1.34769	-1.8059	-1.44049	-0.602689	-0.857902	-1.73562	-2.03302	-1.83317	-2.1872	-2.34314	-1.34225	-0.940886	-1.29497	-1.01809	-0.406352	-0.94885	-2.02683	-1.81801	-1.45023	-0.721755	-1.53403
EEF1A1|1915	7	0.094492	1.08942	-1.29409	-1.11741	-0.0174638	1.63399	1.53131	-0.240921	-0.680195	-0.999133	-1.80837	-0.766614	-1.99546	0.683184	-1.52221	-1.52714	0.0497141	-1.90397	-1.9007	-1.39759	-1.23424	-0.158426	0.158841	-1.22729	-1.67736	-1.12219	-1.31493	0.283791	-1.48525	-2.07032	0.888863	-0.643023	-1.37986	-0.0551028	-0.245353	-1.81269	-1.79865	-1.55357	-0.471701	-1.32487	-1.05576	-0.405639	-0.215056	-2.1645	-1.8723	-1.68327	-0.700886	-1.64755
EIF3L|51386	7	-0.0533727	0.564409	-0.594819	-0.472247	0.19655	0.69322	0.714573	-0.184848	-0.453333	-0.410132	-1.01885	-0.552818	-1.20637	-0.133866	-1.00894	-0.810117	-0.390261	-1.01929	-1.0371	-0.821076	-1.04576	-0.631772	-0.311926	-1.05487	-1.11728	-0.911384	-0.762982	-0.547937	-0.710443	-1.13603	-0.0697319	-0.755757	-0.920324	-0.391076	-0.27153	-1.01955	-0.829937	-1.06353	-0.480768	-0.549562	-0.63072	0.181079	-0.282819	-1.13795	-0.971346	-0.950913	-0.440886	-0.758245
FLNA|2316	7	0.0574359	0.912481	-0.755055	-1.28501	-0.150836	1.17779	1.00777	0.0284991	-0.44395	-0.549135	-1.41881	-0.885169	-1.63172	0.341883	-0.696925	-0.790233	0.00981331	-1.77311	-1.29042	-1.11685	-0.711915	-0.0671422	-0.318682	-0.725585	-1.07447	-1.29089	-0.728052	-0.494516	-1.05033	-1.12228	0.43968	0.0476637	-0.763109	-0.786557	0.0326382	-0.736989	-1.29704	-0.734393	-0.763616	-0.859642	-0.371563	-0.197853	-0.163045	-1.28385	-1.26784	-1.03749	0.0254717	-0.976089
GSN|2934	7	0.180434	0.599902	-0.818438	-1.10253	-0.41926	1.26523	1.14221	-0.195605	0.170589	-0.822529	-1.49983	-1.1012	-1.63643	-0.697671	-1.46084	-1.58421	-0.671212	-2.08173	-1.67678	-1.66906	-1.24001	-0.976622	-0.614985	-1.22179	-1.50647	-1.61573	-1.43291	-1.16627	-1.66447	-1.70727	-0.791596	-0.597282	-1.30716	-1.01115	-1.00692	-1.67769	-1.63214	-1.20405	-0.610439	-1.15333	-0.974467	-0.653127	-1.20981	-1.58326	-1.48937	-1.43462	-1.22877	-1.30784
ITGB1|3688	7	0.0794687	0.549277	-0.656837	-0.678714	-0.301049	0.95218	0.908684	-0.0927336	-0.0211637	-0.739113	-1.29016	-0.918868	-1.24526	-0.120521	-1.14098	-1.00499	0.0834139	-1.47851	-1.24395	-1.14383	-0.76137	-0.0774856	0.217209	-0.917067	-0.985806	-0.584694	-0.548302	-0.0099234	-1.09608	-1.2062	0.956811	-0.0673159	-1.06626	-0.778603	-0.487285	-1.01799	-1.15459	-0.645387	-0.576108	-0.894069	-0.551771	0.15844	-0.0554723	-1.30728	-1.20113	-1.01919	-0.227934	-0.788043
ITM2B|9445	7	0.205003	0.354956	-0.640468	-0.205176	-0.214327	0.625547	0.717348	-0.0321819	-0.174265	-0.636436	-0.837982	-0.610231	-0.959066	0.210246	-1.13814	-0.844656	-0.115597	-1.21233	-1.10176	-0.929424	-0.65864	-0.292488	0.237168	-0.469976	-0.840462	-0.531392	-0.739789	-0.00451543	-1.02971	-1.07091	0.364295	-0.556987	-0.993215	-1.03474	-0.232292	-1.24771	-1.02559	-0.886408	-0.475433	-0.791714	-0.693686	-0.398412	-0.22545	-1.21028	-1.01044	-1.03223	-0.662342	-0.896177
MGP|4256	7	0.0269106	0.745499	-0.953057	-0.302576	-0.202719	1.38888	0.910579	-0.129901	-0.642136	-0.841477	-1.17954	-1.54874	-1.59698	0.59549	-0.980136	-1.61677	-0.160854	-1.83497	-1.78067	-0.985796	-0.520817	0.272267	-0.916903	-1.05664	-2.35858	-2.06387	-1.87218	0.0699885	-1.80184	-2.49308	0.830558	-1.15288	-0.624782	-0.790669	-0.883942	-1.74815	-2.70615	-2.48138	0.581702	-1.2413	-0.753911	-1.86603	-1.18575	-1.66398	-2.56997	-2.4162	-2.38084	-1.82007
RPL11|6135	7	0.0405728	0.616477	-0.761828	-0.791327	0.125059	0.972427	0.807208	-0.128578	-0.441834	-0.438177	-0.762825	-0.210165	-1.3856	0.295591	-1.04726	-0.844099	-0.110995	-1.1442	-1.20442	-0.923202	-0.938592	-0.433463	-0.0648036	-0.672411	-1.29394	-0.64132	-0.760842	-0.141788	-0.904328	-1.41586	0.883393	-0.519923	-0.941763	-0.107384	-0.41861	-1.3083	-0.940663	-0.907964	-0.043065	-0.829767	-0.503006	-0.322666	-0.45239	-1.21855	-0.921556	-1.05319	-0.350476	-0.918367
RPL21|6144	7	0.0646186	0.487537	-0.75071	-0.388246	0.0885292	0.809219	0.824435	-0.165258	-0.450047	-0.520076	-1.11819	-0.73119	-1.26523	0.126645	-1.12809	-0.886527	-0.266986	-1.21174	-1.17114	-0.967124	-0.865818	-0.184383	-0.04674	-0.880138	-1.10126	-0.710615	-0.821411	-0.255123	-1.12806	-1.32913	0.664903	-0.429134	-1.03739	-0.373429	-0.18024	-1.16853	-0.770781	-1.0892	-0.293093	-0.860672	-0.717514	-0.852524	-0.47123	-1.12576	-1.27899	-1.01539	-0.305506	-1.04714
RPL26|6154	7	0.00180669	0.50201	-0.75397	-0.441749	0.132076	0.85648	0.774378	-0.144679	-0.461554	-0.464798	-0.875252	-0.451181	-1.13841	0.211775	-0.963326	-0.787166	-0.417369	-1.23957	-1.17957	-0.815508	-0.788571	-0.472863	-0.110185	-1.06721	-1.00723	-0.74864	-0.75484	0.0279839	-0.902705	-1.2806	0.462297	-0.655025	-0.913985	0.0550519	-0.601466	-1.42606	-0.958869	-1.04971	0.0314189	-0.863359	-0.752777	-0.608185	-0.464751	-1.34281	-0.986006	-1.06601	-0.251999	-1.25542
RPS25|6230	7	0.0750156	0.521698	-0.694976	-0.507605	0.0752109	0.824392	0.674153	-0.119884	-0.461275	-0.386729	-0.792299	-0.195447	-1.29109	0.443717	-1.08267	-0.832448	-0.391403	-1.09567	-1.16117	-0.730682	-0.931301	-0.505078	-0.241926	-0.575645	-1.21951	-0.921072	-0.798372	-0.470416	-0.998994	-1.34751	0.811341	-0.363189	-0.662274	0.127649	-0.102018	-1.26781	-0.944589	-0.861575	-0.00457132	-0.802209	-0.524863	-0.628949	-0.746401	-1.21767	-1.06821	-1.02658	-0.278985	-1.05474
SPTBN1|6711	7	0.0433965	0.583631	-0.578395	-0.885958	-0.316928	0.910197	0.913968	-0.0862965	0.166748	-0.750363	-1.26423	-1.43729	-1.40431	-0.825209	-1.21403	-1.21227	-0.538874	-1.23141	-1.20997	-1.26104	-0.974248	-0.846615	-0.0495899	-1.22101	-1.12676	-0.714156	-1.32979	-0.0144551	-0.944582	-1.49161	-0.535396	-0.701575	-1.06675	-0.863081	-0.134173	-1.12075	-1.23676	-1.07432	-0.821651	-1.07674	-0.940812	-0.758254	-0.46058	-1.41216	-1.50181	-1.12396	-1.05692	-1.26753
TAGLN|6876	7	0.129994	0.643221	-0.78907	-0.63091	-0.114783	1.24771	0.852835	-0.0862555	-0.682292	-0.57045	-1.43597	-0.507252	-1.69688	-0.257054	-1.24398	-1.17725	-0.321482	-1.91811	-1.41657	-1.45661	-0.883775	-0.47322	-0.871418	-0.984649	-1.21689	-1.63411	-0.987667	-1.53402	-1.74474	-1.36004	-0.106069	0.0731983	-0.990971	-2.06995	-1.24023	-1.96662	-1.69293	-1.3616	-0.861764	-0.773418	-0.391548	-0.310151	-0.751184	-1.48559	-1.33913	-1.40697	-0.493416	-1.15535
TIMP2|7077	7	0.190658	0.595728	-0.644407	-0.649685	-0.190231	0.512623	0.750426	-0.0209887	0.0183286	-0.562452	-1.16529	-0.768083	-1.32771	-0.0998018	-0.834146	-1.00288	0.17258	-1.49859	-0.951421	-1.06963	-0.577012	-0.09113	-0.0831372	-0.892611	-0.933613	-1.20217	-0.634053	-0.671847	-1.11794	-0.854762	-0.228182	-0.144442	-0.793496	-0.896455	0.0678625	-1.12139	-1.28792	-0.761117	-0.5349	-0.725398	-0.215299	0.113555	-0.393342	-1.36744	-1.22285	-0.914901	-0.15164	-0.916668
TIMP3|7078	7	0.176618	0.525574	-0.71181	-0.688918	-0.274496	1.15057	0.901786	-0.188014	-0.0181591	-0.873153	-1.45389	-0.728947	-1.42489	-0.145648	-0.988898	-1.06932	-0.043827	-1.85125	-1.2351	-1.14619	-0.777359	-0.0992891	-0.0982374	-0.956451	-0.865387	-1.44371	-1.00552	-0.368345	-1.27871	-1.10784	-1.21397	-0.0919359	-1.38282	-1.35506	-0.485931	-1.5927	-1.6044	-1.31071	-0.695363	-1.046	-0.485314	0.175151	-0.376065	-1.71551	-1.53494	-1.16644	-0.59329	-1.00804
TLN1|7094	7	0.0539638	0.68098	-0.505294	-1.0299	-0.200469	0.846784	0.828228	-0.0384111	-0.0832815	-0.552596	-0.87198	-0.715628	-1.04374	-0.130351	-0.819888	-0.820269	-0.154993	-1.15591	-0.959608	-0.693716	-0.652403	-0.160742	-0.0766566	-0.679623	-0.686309	-0.764745	-0.640052	-0.0587717	-0.952105	-1.01104	0.365186	-0.214918	-0.817868	-0.724794	-0.419083	-1.11498	-1.06524	-0.581083	-0.568691	-0.764893	-0.565641	-0.31916	-0.115039	-1.10005	-0.990955	-0.816776	-0.0884005	-0.700193
TXNIP|10628	7	0.0617444	0.546377	-0.726179	-0.64716	-0.190447	1.14855	0.722842	0.10747	-0.0665728	-0.956626	-1.75121	-1.13667	-1.7612	-0.459488	-1.14013	-1.12373	-0.867998	-1.28556	-1.46582	-1.43662	-1.20842	-0.280408	0.0171796	-1.12984	-1.37014	-0.604437	-1.31572	-0.818745	-1.57906	-1.79714	-0.717344	-0.764055	-1.83978	-1.10904	-1.01232	-1.74105	-1.88266	-1.41827	-1.33388	-1.29043	-1.06919	-0.864455	-0.776448	-1.99951	-1.552	-1.40534	-1.31307	-1.717
VIM|7431	7	0.232623	0.546037	-0.858173	-0.694116	-0.451361	1.11968	1.07991	-0.129977	-0.0194543	-0.825171	-1.49997	-0.966042	-1.67185	0.039707	-1.44255	-1.41074	-0.230823	-2.10313	-1.67679	-1.62306	-1.12066	-0.576746	0.00615006	-0.600578	-1.40738	-1.44564	-0.985144	-0.912815	-1.44538	-1.51121	0.31611	-0.319046	-0.820747	-0.0959586	-0.224602	-1.31554	-1.90425	-1.18934	0.222496	-1.12682	-0.835401	-0.436987	-0.556079	-1.81426	-1.57374	-1.31808	-0.543008	-1.28166
ZFP36L1|677	7	0.280101	0.696436	-0.576488	-0.195899	-0.25669	0.453127	0.624523	-0.158748	-0.461957	-0.404406	-0.744977	-0.918178	-1.22493	0.268267	-0.675867	-1.0317	0.0272617	-1.27768	-0.996891	-1.02981	-0.850523	-0.0921488	-0.0573009	-0.951233	-1.044	-1.05252	-0.811668	-0.355375	-1.34142	-1.08108	0.0643546	-0.527415	-1.16558	-0.2844	-0.437345	-1.01371	-1.32423	-1.00177	-0.700083	-0.823702	-0.332866	-0.404412	-0.0057422	-1.15379	-1.13421	-0.89879	-0.345412	-0.679789
[truncated: 2 more columns]

## Sheet: S4_Breast_cancer_sample_4
Gene	Pattern #	Normal	Normal	Normal	Normal	Normal	Normal	Normal	Normal	Normal	Normal	Luminal-A	Luminal-A	Luminal-A	Luminal-A	Luminal-A	Luminal-A	Luminal-A	Luminal-A	Luminal-A	Luminal-A	Luminal-B	Luminal-B	Luminal-B	Luminal-B	Luminal-B	Luminal-B	Luminal-B	Luminal-B	Luminal-B	Luminal-B	Basal-like	Basal-like	Basal-like	Basal-like	Basal-like	Basal-like	Basal-like	Basal-like	Basal-like	Basal-like	HER2-enriched	HER2-enriched	HER2-enriched	HER2-enriched	HER2-enriched	HER2-enriched	HER2-enriched	HER2-enriched
APOE|348	1	-0.120339	0.47346	-0.00464008	-0.0152625	0.340867	-0.313577	-0.215339	-0.530104	-0.112422	0.497358	-0.107527	0.386043	-0.112381	-0.121881	-0.194932	0.136534	0.21173	0.45629	-0.150124	0.542548	0.178434	-0.268441	0.254692	0.191374	0.563676	0.74839	0.00857387	-0.278661	0.277146	0.188819	0.143688	0.624287	-0.187227	0.24903	0.328134	0.221613	0.365368	-0.362179	-0.24124	1.00459	0.359333	0.359536	1.0781	0.287867	0.202207	0.471809	-0.290728	1.03508
BST2|684	1	-0.181788	0.403761	-0.185113	0.257536	-0.0332471	-0.103007	-0.101233	-0.0772371	-0.242293	0.262621	0.380044	0.446891	-0.682072	0.00981977	0.060922	0.283777	-0.504345	0.450634	-0.0841469	-0.0133692	0.466757	0.335684	0.322103	0.0843176	0.786263	0.0766155	-0.0639695	0.00626973	0.158915	-0.200279	-0.0047295	-0.658809	-0.38357	-0.49213	-0.367648	-0.547356	0.314381	0.820583	-0.484123	0.100544	-0.192258	-0.0799715	-0.536782	0.164067	0.00441183	0.166872	-0.280569	0.951698
CANT1|124583	1	-0.0297719	0.0852768	-0.0751376	0.181406	-0.0768098	-0.0529699	-0.115343	0.00847407	0.0715926	0.0032822	0.264393	0.507047	0.0517475	0.35009	-0.0662269	0.416626	0.204194	0.229664	0.214927	0.915893	0.202758	0.035378	-0.184974	0.190442	0.276238	0.481431	0.250314	0.499202	0.147	0.662645	-0.169203	-0.21948	-0.131045	0.0280082	-0.137834	-0.314072	-0.0570454	0.150975	-0.110697	-0.043951	0.345954	0.245138	1.64436	0.242336	0.419235	0.313857	0.320151	0.228823
CENPF|1063	1	-0.1459	0.148486	0.15329	0.393065	-0.199334	-0.476126	0.434418	-0.434633	0.100316	0.0264165	0.242566	0.358433	0.68865	0.311663	0.196602	0.612772	0.540653	0.599668	0.208563	1.03207	0.961733	0.912288	0.772984	0.717749	1.02087	0.645151	1.00108	0.418607	1.04814	0.734664	1.12902	1.34459	0.836027	0.868722	0.887056	1.24838	1.00936	1.8919	1.10502	0.648256	0.990574	0.978706	1.50691	0.69921	1.7749	0.989087	1.67369	1.01231
CRAT|1384	1	-0.0694281	0.144882	0.0365713	-0.156933	-0.0111398	-0.141215	0.138389	0.312222	-0.183322	-0.0700267	1.12844	0.243747	0.925044	0.0837731	-0.386837	-0.0902443	0.843543	0.472861	0.248675	0.894963	1.30036	0.596725	0.298705	0.00175499	0.418304	0.492527	0.292988	-0.388314	0.240739	-0.0128979	-0.0615275	1.08505	-0.309348	-0.0446818	-0.0611238	-0.986027	-0.146668	0.132128	-0.338947	0.129255	0.286729	0.554248	1.25122	0.715185	1.41945	0.821955	0.675306	-0.250396
CRIP1|1396	1	-0.233364	0.103565	-0.28766	0.0255161	0.730947	-0.168727	-0.076014	0.438095	-0.513714	-0.0186434	1.07366	0.764764	0.557871	0.420329	0.476295	0.52366	0.686431	0.67492	0.750952	1.12698	-0.948989	0.470095	-0.0957683	0.141961	1.13073	0.724266	0.64585	0.208918	0.881034	0.667813	-0.209308	-0.359966	-0.212489	-0.408904	-0.360852	-0.0412485	0.373386	0.0976146	-0.427737	-0.0234546	1.66796	0.624378	0.730483	0.559451	1.02494	0.656086	0.480911	0.758262
CSTB|1476	1	-0.0472404	0.0109599	-0.2017	0.0771477	0.241595	-0.159703	0.0529244	0.187468	-0.208148	0.0466968	0.171564	0.245172	-0.0515068	0.25266	0.0305175	-0.0137151	0.352864	0.0258842	-0.102458	0.013409	-0.15905	-0.10759	0.0932645	-0.227866	0.227561	0.0543487	-0.0689357	-0.22703	-0.0888929	0.0469909	0.497727	1.19019	0.220027	0.276006	0.197227	0.59307	0.37074	2.04459	0.0604449	0.395809	0.286414	0.0664132	0.494765	-0.0483244	-0.0398969	0.117788	0.136836	0.171537
FADS2|9415	1	0.00325739	0.695211	0.269999	-0.108317	-0.503732	-0.438071	0.201563	0.0248143	0.383477	-0.5282	-0.754411	0.312012	0.350468	0.379409	-0.240504	0.187202	-0.482597	0.267185	0.24832	-0.699561	1.41224	0.0375836	0.767536	0.502868	0.856035	0.251305	1.16793	-0.42603	-0.188879	0.32981	0.372624	1.49857	0.720623	0.792521	0.247474	0.0383241	0.795987	1.59765	1.08534	0.0567352	0.432097	0.909007	1.97732	-0.26499	-0.595278	1.2507	1.13662	0.451257
FXYD3|5349	1	-0.15142	-0.0843321	0.0549992	0.391614	0.243669	-0.254602	-0.365042	-0.230947	0.0330778	0.362984	0.282802	0.4272	0.0322468	0.146354	0.481602	-0.26363	0.994668	0.181821	0.142405	0.620383	0.369551	0.00796298	-0.0940558	-0.134257	0.446974	0.05135	-0.00630593	0.146317	0.0494285	0.713567	0.389315	0.00286541	0.0510386	0.192009	-0.223179	0.803315	0.13867	1.61324	0.0441657	-0.525465	0.54737	-0.290561	0.468183	0.0871725	0.407964	-0.0824065	0.328141	-0.56989
GPRC5A|9052	1	0.137346	0.658165	-0.119731	-0.0988833	0.301777	-0.0923086	0.0196978	0.10101	-0.482251	-0.424823	0.914835	0.416339	0.255999	0.793939	0.106536	0.668878	0.769952	-0.0227975	0.592496	1.19084	1.0607	0.634507	0.135282	0.892158	0.962879	0.480954	0.577232	0.734881	0.508792	1.09713	-0.259341	-1.24739	-0.1977	-0.0801009	0.324741	-0.190073	0.0104646	1.22226	-0.630906	0.0161671	0.65513	0.0701082	1.32209	0.622149	0.765757	0.479552	0.942581	0.604419
H2AFZ|3015	1	-0.0480374	0.0403811	-0.0807522	0.122263	0.164699	-0.145425	-0.0128844	-0.145358	-0.131933	0.237047	0.0831437	0.244802	-0.174501	0.0465417	-0.311385	0.248002	0.126477	0.256343	-0.14751	0.49801	0.599024	0.0802116	-0.0290626	-0.155841	0.494168	0.162573	0.328726	-0.0848439	0.342546	0.516876	0.195977	0.577015	0.329107	0.233552	-0.0685354	0.419959	0.161444	1.32156	0.268199	0.229496	0.616691	0.409245	1.32854	0.0943868	0.58139	0.0995722	0.872723	0.599106
HMGA1|3159	1	-0.174219	-0.192375	-0.121143	0.316975	0.266207	-0.244595	-0.129596	-0.202515	0.177253	0.304008	0.165866	-0.186566	0.375981	-0.0672102	-0.0193446	-0.122006	0.537954	0.302743	0.042382	0.262869	0.536746	0.350572	0.15743	-0.0615769	-0.0766877	0.19353	0.441988	-0.0195031	0.30679	0.174939	0.843581	1.80039	0.39502	0.619247	0.537136	1.01417	0.606673	1.70542	0.237607	0.443324	0.803706	0.443639	1.30273	0.234793	0.150524	0.572493	0.373268	0.479749
IDH2|3418	1	-0.269116	0.00955643	-0.100429	0.372707	0.116118	-0.197376	-0.174642	-0.0817062	0.149475	0.175413	0.532344	0.0707512	0.0198801	0.622155	0.208216	-0.0249251	-0.279497	0.217049	0.173232	0.354087	0.867654	0.362477	0.12065	0.271933	0.255803	0.451891	0.297396	-0.0667176	0.139209	-0.138148	0.619781	1.40383	0.316811	0.273334	0.106508	0.555301	0.57552	1.1067	0.334799	0.237611	0.889344	0.424563	0.945273	0.259734	0.537649	0.39519	0.563035	0.567219
IFI6|2537	1	-0.0160367	0.6683	-0.495435	-0.00175067	0.300091	-0.295853	0.0120085	-0.124477	-0.345639	0.29879	-0.425583	1.48184	0.113456	0.827737	0.276996	-0.344867	0.0993894	1.10066	0.00281597	-0.151617	0.493944	0.855349	0.894822	0.485255	1.46671	0.902216	0.174653	0.497191	0.247798	0.492639	1.32267	-0.249666	0.358196	0.0277282	0.574305	0.159508	0.961938	1.90035	0.265883	0.535723	0.549107	0.703944	0.486655	0.626586	0.0135667	0.305265	0.0602865	2.03606
KPNA2|3838	1	-0.0521328	0.108454	-0.0953477	0.251792	0.175573	-0.21692	-0.00496223	-0.0473132	-0.168622	0.0494789	0.125426	0.290574	0.0407743	0.325663	-0.028194	0.36693	0.463056	0.427514	0.0348819	0.562741	0.365847	0.22902	0.320491	0.346687	0.596191	0.617086	0.52018	0.295508	0.553039	0.468075	0.556726	0.799039	0.369656	0.603167	0.334721	0.530454	0.677922	1.70576	0.580244	0.380685	1.22052	0.685211	1.14509	0.227602	0.676439	0.49286	0.957784	0.82414
LYZ|4069	1	0.0741109	0.485527	-0.240165	0.224917	0.499443	-0.295024	0.392291	0.0302537	-0.385728	-0.785625	0.166231	-0.285898	-0.203084	0.43537	-0.2169	0.666074	0.127871	0.024547	0.231323	0.00348911	0.26478	-0.336336	0.138082	0.337849	0.844795	0.682528	-0.129743	-0.576499	-0.0824663	-0.0650562	1.02952	0.38034	0.269414	0.0174687	0.0640953	0.800826	0.392025	0.0164535	-0.281097	1.10606	0.462961	1.0306	0.263396	0.189402	0.424795	0.493165	-0.0515841	1.82291
MIF|4282	1	-0.437932	-0.165085	-0.00372465	0.0743281	0.422716	-0.148368	-0.310816	-0.0677227	0.0727713	0.563832	0.83282	0.768751	0.540616	0.400829	0.359611	-0.0741798	0.94471	0.355217	0.126926	0.494455	0.415071	-0.0107045	0.295392	0.175944	0.91785	0.666251	0.363557	0.0924512	0.639841	0.711498	-0.102418	1.13909	0.00332785	0.677505	0.472718	0.968305	0.603531	1.02747	0.721529	0.354459	1.23001	0.388263	1.12715	0.0833962	0.514044	0.30273	0.463231	0.557166
MMP11|4320	1	-0.238794	1.4887	-0.180069	0.0624363	-0.0625984	-0.27043	-0.162622	-0.145421	-0.0655654	-0.425636	1.5898	1.49247	1.72812	1.84274	2.16336	2.33301	1.1261	2.69533	2.04024	1.47213	2.49084	2.04664	2.20601	2.05585	2.06217	2.30206	2.04848	1.29639	1.63983	1.90248	2.04096	1.82178	1.37358	2.19685	1.79781	1.5604	2.4411	1.47875	1.12539	1.25036	1.88218	1.31318	2.61877	2.12858	2.73808	1.95286	2.41838	2.48536
PIK3R2|5296	1	-0.14162	0.169706	-0.0782621	0.203383	0.177116	-0.219644	-0.201595	0.0235756	-0.0316777	0.0990189	0.491768	0.349786	0.11446	-0.0487496	0.108903	0.217616	0.200636	0.324906	0.0402357	0.28228	0.140837	0.121819	0.147376	0.134915	0.364966	0.411123	0.129878	-0.0608842	0.0796305	0.176811	0.396989	0.537728	0.0468044	0.0455561	0.103138	0.240944	0.24071	0.515926	0.320482	0.902209	0.906443	0.471806	0.452646	0.142819	0.492655	0.341439	0.248252	0.919607
PLOD1|5351	1	-0.192273	0.167698	-0.154922	0.2394	0.00941988	-0.217071	-0.0483756	-0.0198355	-0.0288318	0.244793	-0.138406	0.0492883	-0.319684	-0.233018	-0.118736	0.0737188	-0.155756	0.07545	-0.142535	0.293031	-0.026843	-0.13971	-0.269591	-0.280078	0.00924855	-0.141708	-0.347839	-0.442647	-0.346684	-0.13079	0.283582	0.460822	0.0499524	-0.0720108	0.123372	0.141151	0.273132	0.81748	0.249819	0.205538	0.148924	-0.341418	0.377114	-0.284159	-0.0879349	-0.119212	-0.0914669	0.145669
PSMD3|5709	1	-0.0297003	0.142219	-0.0282317	0.193408	0.082417	-0.177031	-0.200385	0.0190382	-0.0369449	0.035212	0.161174	0.229286	-0.119898	0.143784	-0.154025	0.0910104	0.128457	0.0966692	-0.0749846	0.499973	0.0814811	-0.0500919	-0.065258	0.00162667	0.148628	-0.118704	0.0648583	0.239549	-0.0719336	0.383696	-0.0411283	0.36212	-0.262416	-0.0441408	-0.0586319	-0.0053477	0.0109788	0.0384461	-0.110275	0.0141299	0.182206	0.16549	1.31796	0.342178	0.467367	-0.0802883	1.60283	0.315118
S100A14|57402	1	0.0168154	0.226517	0.203684	0.342122	-0.16476	-0.110989	-0.491047	-0.265249	0.253353	-0.010447	1.3842	1.11212	0.634294	-0.50841	0.987562	1.34003	0.633178	0.704091	0.740556	0.54105	1.16206	0.520537	0.800886	0.339071	1.15939	0.197827	-0.239045	-0.688197	-1.04102	0.301771	1.02112	1.68454	0.361767	-0.00966052	0.532422	1.12005	0.496959	1.65506	-0.152708	0.255668	1.55421	0.639904	1.5768	-0.102293	1.6442	0.789449	1.46484	1.26525
S100A16|140576	1	-0.083372	0.0520314	-0.061917	0.239881	0.248409	-0.254957	-0.433564	-0.0319893	-0.191756	0.517233	0.341903	0.344423	-0.0988716	-0.113936	0.108086	0.437024	0.202435	0.176427	0.0636993	-0.275046	0.500655	-0.197578	-0.0482918	-0.324772	0.405858	-0.070763	-0.682704	-0.564997	-0.949723	-0.374165	0.4451	1.13095	-0.0331568	-0.318425	0.0893998	0.604848	0.25376	1.66433	-0.276399	0.0475816	0.941513	0.00134631	1.29643	-0.461416	1.10482	0.185159	0.701548	0.399234
SIAH2|6478	1	-0.129831	0.414438	-0.174136	0.0220759	-0.237513	-0.111273	0.160698	0.184969	0.120616	-0.250044	1.04939	1.02002	0.779832	0.50763	0.212669	1.06721	0.836494	0.71921	0.481894	0.836606	0.688904	0.117431	-0.0196962	0.185748	0.688559	0.114024	0.278657	0.133575	0.534013	0.226061	0.138168	0.00750874	0.065895	0.131711	-0.045204	0.0712044	0.243365	0.0360765	-0.0235948	-0.0925136	0.290852	-0.0837969	-0.0853782	0.0536932	-0.276313	0.179194	0.519524	0.977477
SPP1|6696	1	-0.385645	0.483499	-0.172131	-0.00862921	-0.663555	-0.279235	0.566619	0.544029	-0.058685	-0.0262667	-0.684396	1.12572	0.765236	0.599793	0.468959	0.67484	0.915193	1.14061	0.955649	0.397	0.0242397	1.02483	1.10823	0.879799	0.85534	1.19534	0.471077	0.553716	1.14769	0.76429	0.477451	-0.264203	0.840557	1.24884	0.0936579	0.705813	1.28754	1.01274	0.542184	1.82584	1.18791	0.395826	0.0457898	0.884593	0.91493	1.40908	0.871649	-0.0202026
STARD10|10809	1	-0.185615	0.297396	0.0431897	0.258682	-0.203486	-0.0920985	-0.273644	0.0416246	0.257155	-0.143204	0.501522	0.896885	-0.0170545	-0.108513	0.848359	-0.116363	0.412209	0.800101	0.530312	1.31998	0.801046	0.226677	0.0868815	-0.0282541	1.42238	0.552875	0.317979	0.535648	0.410897	0.555472	-0.137346	0.523203	-0.187303	-0.175525	-0.0404345	-0.479894	-0.0187485	-0.0290529	-0.182515	-0.0714235	0.807041	0.875607	0.411519	0.507474	0.740802	0.538085	0.808552	1.11836
STMN1|3925	1	-0.088257	0.042935	-0.145612	0.384178	0.138783	-0.160611	0.00196372	-0.265101	-0.0712102	0.162932	-0.0883702	0.158968	-0.177239	-0.320307	-0.199065	0.142159	0.15045	0.282116	-0.232059	0.446299	0.403911	0.186901	-0.038211	-0.286754	0.250522	-0.0748867	0.361469	-0.111241	0.0783804	0.100179	0.0581597	1.04499	0.230823	0.172113	0.0889676	0.880146	0.345533	1.24375	0.565552	0.156336	0.757566	0.406715	1.2304	-0.0432715	0.586396	-0.0589806	0.808461	0.645469
TOP2A|7153	1	-0.168642	0.140227	-0.0150807	0.418836	-0.0448449	-0.550679	0.320322	-0.475936	0.200607	0.17519	-0.146701	0.630389	0.565356	0.459382	0.331634	0.608657	0.61161	0.912316	0.412237	1.52979	1.13596	0.954713	0.832709	0.938002	1.16074	0.828388	1.01941	0.970334	1.10168	1.17956	1.07918	1.32204	0.887392	0.893898	0.827212	1.0873	1.14952	1.4664	1.21582	0.865283	1.10866	1.17309	1.69933	1.40805	1.92847	0.849938	2.09705	1.45266
UCP2|7351	1	-0.0282518	0.0667334	-0.0594756	-0.089236	0.235672	-0.256991	0.15247	0.264688	-0.379986	0.0943762	0.0392935	0.114834	-0.225707	0.47504	-0.193426	-0.0677288	0.0565892	0.257442	-0.00209521	0.172886	0.518947	0.177762	-0.0940991	-0.312019	0.132039	-0.0258639	-0.0389847	-0.815866	0.518778	0.10711	-0.00147457	1.54839	-0.212422	-0.263871	-0.218372	0.210708	-0.198399	0.0713007	-0.341336	0.522345	0.234483	0.627806	1.08566	0.334441	0.993077	0.140124	0.790737	0.579647
ACTN4|81	2	-0.0771683	0.329564	-0.0732344	0.720267	0.130823	-0.3757	-0.461886	-0.207699	-0.316401	0.331433	-0.396276	-0.256784	-0.823881	-0.321406	-0.315297	-0.0459831	-0.247183	-0.433417	-0.533304	-0.00114687	-0.253387	-0.691594	-0.947619	-0.723966	-0.220825	-0.468561	-0.653379	-0.723178	-0.664877	-0.340884	-0.0586821	0.115245	-0.660701	-0.645721	-0.660028	0.100223	-0.250163	0.603892	-0.495072	-0.454471	0.36399	-0.552294	0.158483	-0.801692	0.022517	-0.585226	-0.0537142	-0.0877087
ACTR2|10097	2	-0.0848569	0.165591	-0.123386	0.27441	0.172566	-0.15712	-0.154414	-0.165635	-0.296043	0.368886	0.0668059	-0.0752318	-0.44922	-0.237336	-0.337118	0.417457	-0.230134	-0.233614	-0.549321	0.224732	-0.326819	-0.481647	-0.721375	-0.526932	-0.102471	-0.250761	-0.503521	-0.667414	-0.698926	-0.230454	-0.303615	0.109125	-0.472652	-0.242988	-0.396414	-0.00592817	-0.440613	0.376408	-0.296448	-0.0797245	0.376013	-0.269244	0.544552	-0.465024	0.315702	-0.256	0.225673	0.539413
ACTR3|10096	2	-0.0397159	0.0719467	-0.0966511	0.290866	0.175397	-0.154984	-0.158446	-0.15845	-0.211758	0.281796	0.155148	-0.14833	-0.348192	-0.157476	-0.233705	0.272391	-0.0634555	-0.1418	-0.405813	0.0592024	-0.25727	-0.368298	-0.397865	-0.377261	-0.0203434	-0.263612	-0.379986	-0.625608	-0.399606	-0.189333	-0.0621259	0.00643926	-0.20246	-0.176644	-0.180788	0.153346	-0.0155148	0.668638	-0.218835	0.0956195	0.589437	-0.0805222	0.524788	-0.327245	0.280731	-0.0223492	0.204415	0.520175
ADAR|103	2	-0.00204438	0.262222	-0.0573686	0.441092	0.054918	-0.248302	-0.244979	-0.205852	-0.296305	0.296619	0.345744	-0.0591948	-0.248304	0.0180347	-0.523368	0.595492	-0.0979623	-0.367595	-0.64708	0.269466	-0.117536	-0.275674	-0.601846	-0.382724	0.0779515	-0.391942	-0.510573	-0.654626	-0.61923	-0.185429	0.0710423	0.302886	-0.539791	-0.651541	-0.303676	-0.0911537	-0.141998	0.52124	-0.526837	-0.393567	-0.0425597	-0.510087	0.402387	-0.471701	0.398103	-0.479353	0.264083	0.709255
AEBP1|165	2	0.090367	0.571867	-0.232374	0.425085	0.133289	-0.207559	-0.284955	-0.269043	-0.647576	0.420899	-0.167262	-0.354792	-0.498476	-0.574743	-0.165233	0.513299	-0.112895	0.356128	-0.0598552	0.676885	-0.0900623	-0.402116	-0.368986	-0.316663	0.340801	0.210521	-0.398198	-1.10887	-0.568075	-0.38183	-0.454611	-0.492856	-0.439383	-0.235303	0.0381545	-0.252912	-0.189253	-0.35994	-0.678713	-0.138665	0.00979545	-0.653235	0.954399	-0.247064	0.420542	-0.0933029	0.163317	0.60621
AP2M1|1173	2	-0.117714	0.222474	-0.151802	0.37639	0.224127	-0.267141	-0.221696	-0.107205	-0.279191	0.321757	-0.128406	0.0275949	-0.398294	-0.251438	-0.30399	0.0997397	-0.135013	-0.115255	-0.466645	0.178644	0.0267195	-0.36702	-0.532401	-0.558568	-0.0596282	-0.250804	-0.222638	-0.532758	-0.386005	-0.295606	-0.229306	0.0404407	-0.437619	-0.557254	-0.334457	-0.106546	-0.199017	0.650091	-0.192876	-0.0305044	0.680455	-0.416534	0.0892595	-0.534798	0.173823	-0.217036	-0.035248	0.0660347
APH1A|51107	2	-0.0532052	0.0493993	-0.0488124	0.329809	0.207937	-0.214468	-0.209641	-0.155541	-0.179223	0.273745	0.422951	-0.102224	-0.0554061	0.102523	-0.365125	0.467941	0.194312	-0.15763	-0.314663	0.603044	-0.0167173	-0.0857647	-0.42627	-0.427408	0.257246	-0.238311	-0.0477536	-0.489279	-0.302067	0.227564	0.094955	0.595445	-0.330734	-0.307412	0.00498225	0.294472	0.00958148	0.481985	-0.220273	-0.230585	0.109435	-0.286453	0.450874	-0.296906	0.24736	-0.266097	0.0127225	0.223483
ARF1|375	2	-0.139611	0.227074	-0.160075	0.438334	0.244549	-0.351465	-0.273372	-0.132563	-0.250719	0.397848	0.274409	0.137882	-0.229497	0.241698	-0.205242	0.365652	0.194639	-0.129248	-0.483044	0.391336	0.1349	-0.253595	-0.45045	-0.478051	0.189809	-0.184141	-0.175659	-0.575315	-0.386782	-0.195876	-0.112164	0.318915	-0.496488	-0.339249	-0.0578809	0.203078	-0.161098	0.743551	-0.183124	-0.29015	0.386877	-0.0988806	0.697211	-0.37954	0.423591	-0.0585215	0.304646	0.340302
ARL6IP1|23204	2	-0.0357809	0.158838	-0.15529	0.270205	0.0511172	-0.110931	0.0776798	-0.192512	-0.324257	0.260932	0.316715	0.142945	-0.137661	-0.148654	-0.195066	0.294816	0.0155036	-0.0179852	-0.276519	0.488253	0.119383	-0.189497	-0.433005	-0.486275	0.211618	-0.0603303	-0.14486	-0.328681	-0.194053	0.345323	-0.318424	0.175771	-0.389911	-0.437575	-0.301334	0.263669	-0.10586	0.366266	-0.0769484	-0.232096	0.340197	-0.175553	0.954157	-0.367156	0.326648	-0.145163	0.605864	0.313874
ARPC5|10092	2	-0.104106	0.0225194	-0.149517	0.347782	0.269062	-0.168224	-0.14625	-0.227496	-0.235092	0.391322	0.119648	-0.196877	-0.163284	0.0337714	-0.433761	0.255105	-0.14579	-0.164954	-0.481778	0.188292	-0.237269	-0.334167	-0.419398	-0.347181	0.0477608	-0.235302	-0.166491	-0.633154	-0.57596	-0.195505	-0.209828	0.590416	-0.193644	-0.107905	0.0651916	0.358444	-0.148153	0.634337	-0.154536	0.0397766	0.424677	-0.204585	0.24813	-0.37724	0.290177	-0.116929	0.271243	0.303956
ATP5B|506	2	-0.0916005	0.22704	-0.136852	0.330937	0.213059	-0.372769	-0.23485	-0.0900547	-0.298838	0.453928	-0.271093	-0.0383807	-0.641665	-0.198418	-0.435629	0.0898026	-0.196569	-0.22961	-0.680686	0.186537	0.101655	-0.523625	-0.734457	-0.767456	-0.187037	-0.384928	-0.600736	-0.673892	-0.591592	-0.21705	-0.455155	0.0571276	-0.850522	-0.728564	-0.595298	-0.110413	-0.652128	1.01819	-0.520149	-0.361619	0.385691	-0.459987	0.740274	-0.640589	0.226619	-0.388638	-0.0210741	0.259769
BCAP31|10134	2	-0.0886328	0.214229	-0.182768	0.287623	0.0837258	-0.300562	-0.0832049	0.142544	-0.318997	0.246043	-0.0804359	0.159603	-0.464567	-0.0394801	-0.172011	-0.0850844	-0.115876	0.0616566	-0.326725	-0.0016335	0.0332661	-0.288474	-0.448127	-0.41138	0.0327476	-0.14263	-0.394499	-0.334518	-0.366983	-0.0367458	-0.10401	0.753817	-0.344029	-0.358117	-0.360992	0.0993456	-0.265755	0.572446	-0.214392	-0.184812	0.764508	-0.157434	0.384888	-0.335581	-0.0299959	-0.347394	0.0536862	0.134759
BGN|633	2	-0.0949657	0.561435	-0.317949	0.0692231	0.195157	-0.294751	-0.238864	0.135351	-0.561923	0.547286	0.48848	0.215347	0.118077	0.279423	0.429913	1.15825	0.815011	0.886855	0.428832	1.36716	0.409372	0.205271	0.0866184	0.14703	0.970925	0.630937	0.18945	-0.228721	-0.0148639	0.170911	0.144918	0.582463	0.259995	0.259731	0.711671	0.470543	0.288481	0.888932	0.801143	0.718832	0.780136	0.0594992	1.42601	0.191218	0.781784	0.472037	0.786844	1.27325
BSG|682	2	-0.144819	0.258514	-0.230074	0.321465	0.19307	-0.3432	-0.163718	-0.0529655	-0.210639	0.372366	0.022321	0.35535	-0.346969	0.10056	0.0234082	0.030016	-0.0144914	-0.0321807	-0.417006	0.272231	-0.105568	-0.320027	-0.356288	-0.487139	0.199755	-0.0601808	-0.283216	-0.554522	-0.480492	0.0280107	-0.372006	0.0229884	-0.493896	-0.378889	0.00255942	0.108239	-0.28251	0.32381	-0.24062	-0.204527	0.731767	0.0791004	0.717371	-0.347444	0.292584	-0.332474	0.412943	0.33468
C1orf43|25912	2	-0.0960328	0.118394	-0.170857	0.290268	0.167473	-0.213296	-0.044624	-0.041887	-0.228456	0.219016	0.438776	0.225878	-0.0122333	0.164885	-0.170246	0.556907	0.402892	-0.185772	-0.309936	0.505189	-0.0485697	-0.0996003	-0.336648	-0.25938	0.188478	-0.260895	-0.111335	-0.333665	-0.273599	0.305992	-0.123572	0.786483	-0.465313	-0.272385	-0.132084	0.201266	-0.0664418	0.741313	-0.250036	-0.234352	0.388143	-0.352988	0.679478	-0.334093	0.392619	-0.218895	0.474997	0.153323
CALM2|805	2	-0.128488	0.0797001	-0.166314	0.526559	0.382642	-0.300729	-0.326632	-0.226898	-0.38712	0.547281	-0.132042	-0.0914761	-0.698498	-0.534136	-0.630339	0.204818	-0.442387	-0.365866	-0.701235	0.193705	-0.415234	-0.459591	-0.816761	-0.76159	-0.120762	-0.513258	-0.668404	-0.899775	-0.828704	-0.831786	-0.505744	0.213863	-0.551993	-0.679704	-0.547106	-0.0174089	-0.746161	0.36314	-0.431054	-0.529481	0.183928	-0.581946	0.409992	-0.759578	0.211189	-0.491346	0.148491	0.274864
CALU|813	2	-0.146127	0.176257	-0.182685	0.246413	0.196087	-0.200838	-0.102283	0.00658814	-0.312125	0.318714	-0.331566	-0.447175	-0.303598	-0.0287281	-0.174057	0.432686	-0.163877	-0.113638	-0.240642	0.428869	-0.0127443	-0.373579	-0.439642	-0.421864	-0.0249894	-0.112605	-0.429809	-0.592635	-0.532821	-0.315915	-0.0500911	-0.0943189	-0.313019	-0.355289	-0.114128	0.0257371	-0.0941669	0.310127	-0.0147935	0.142484	0.405124	-0.35265	0.185714	-0.322462	0.264938	-0.226902	0.261229	0.371901
CAP1|10487	2	-0.0673081	0.148747	-0.135166	0.366991	0.233052	-0.267305	-0.232726	-0.0859055	-0.365368	0.404988	0.0159131	-0.26534	-0.395903	-0.530919	-0.411106	0.248388	-0.218072	-0.232473	-0.462246	0.168229	-0.0254202	-0.450754	-0.671615	-0.691592	-0.267881	-0.337501	-0.292105	-0.823412	-0.700926	-0.330903	-0.487165	-0.114955	-0.57	-0.546348	-0.384674	-0.0686253	-0.317883	0.229839	-0.464714	-0.136577	0.52143	-0.329316	0.458832	-0.438887	0.270004	-0.36467	0.179919	0.308055
CAPRIN1|4076	2	-0.0824704	0.160542	-0.0774937	0.418883	0.0437889	-0.213233	-0.195693	-0.164167	-0.210547	0.32039	0.0625141	0.13366	-0.485582	0.207648	-0.390947	0.442602	-0.0505987	-0.339354	-0.590201	0.397934	-0.00317341	-0.368469	-0.74709	-0.691494	-0.0711192	-0.374951	-0.501897	-0.494807	-0.506965	0.0688492	-0.341227	0.178098	-0.467389	-0.495666	-0.286503	-0.133152	-0.536293	0.517537	-0.28156	-0.349851	-0.0843319	-0.397337	0.216497	-0.570978	0.367142	-0.381868	0.274358	0.157813
CCT3|7203	2	-0.0810218	0.0822815	-0.138774	0.381973	0.0655183	-0.2829	-0.11933	-0.164255	-0.0624335	0.318942	0.663755	-0.00575135	-0.00655472	0.305219	-0.0963825	0.737158	0.558131	-0.0863081	-0.389417	0.466118	0.0277686	-0.124422	-0.266214	-0.22575	0.169637	-0.147199	-0.0222606	-0.413842	-0.238574	0.154597	0.0667911	0.998525	-0.260328	-0.122586	0.0505549	0.398951	0.0981891	1.11637	-0.0932782	-0.205969	0.561018	-0.279897	0.924488	-0.26215	0.24281	-0.151719	0.501449	0.315413
CCT5|22948	2	-0.109658	0.130637	-0.165221	0.254347	0.139142	-0.230678	-0.0700448	-0.0843938	-0.146396	0.282264	0.0122479	0.0152731	-0.326337	-0.0240658	-0.0618708	0.229012	0.0347672	-0.0630319	-0.31122	0.494585	0.161492	-0.338017	-0.474823	-0.263045	0.105766	-0.0975831	-0.0584787	-0.342347	-0.124303	0.102989	0.0106666	0.320495	-0.165038	-0.0902705	-0.124011	0.268519	0.15211	1.52623	-0.0485897	-0.0997262	0.575953	-0.0650714	1.03116	-0.267828	0.369013	-0.511338	0.389993	0.205719
CD24|100133941	2	-0.163648	-0.0453309	-0.183699	0.995108	0.40796	-0.39968	-0.56994	-0.658337	-0.153755	0.771323	-0.0267852	0.0400092	-2.43072	-0.423656	0.0463052	0.694625	-1.344	-0.5765	-0.521108	0.398971	-0.220546	-1.71042	-0.93969	-0.581164	-0.166093	-0.46132	-0.513366	-1.1505	-1.28567	-0.042156	-0.465113	0.567253	-0.1458	-0.121285	-0.199706	1.12746	-0.344284	1.2505	-0.500516	-1.00642	0.717968	0.0197934	0.534008	-0.762629	0.75136	-0.613649	1.65924	0.274438
CD63|967	2	-0.159586	0.184311	-0.245945	0.431648	0.371649	-0.400855	-0.195953	-0.0365141	-0.491995	0.543239	-0.24689	-0.0525164	-0.62099	-0.294795	-0.540634	0.162282	-0.175718	-0.0755797	-0.586089	0.290765	-0.274074	-0.50578	-0.770439	-0.780222	0.137597	-0.254748	-0.447001	-0.783153	-0.487802	-0.257337	-0.572712	-0.490318	-0.662179	-0.723148	-0.5853	-0.405545	-0.627152	0.0327857	-0.543317	-0.0904509	0.343663	-0.204482	0.280536	-0.645087	0.392513	-0.35874	-0.1696	0.0376913
CDH1|999	2	-0.0529673	0.0801899	0.0991897	0.607236	-0.0102557	-0.30794	-0.515087	-0.238915	-0.0855864	0.424136	-0.0883803	0.25091	-0.946281	0.190786	0.158187	0.0757966	-0.277837	-0.103054	-0.546409	0.171252	-0.0521602	-0.525806	-0.801679	-0.517858	-0.978692	-0.0501557	-0.560967	-0.535991	-0.80955	0.132767	-0.203528	0.0881828	-0.660844	-0.732049	-0.600055	-0.0084052	-0.721546	-0.077047	-0.462208	-1.06526	0.630272	-0.416943	0.617534	-0.365465	-0.95591	-0.629139	0.460576	0.519797
CFB|629	2	-0.138744	0.41133	-0.212567	0.466768	0.24175	-0.288225	-0.294834	-0.0720414	-0.34842	0.234985	1.18155	0.652994	0.842769	0.489109	-1.11651	1.44454	0.922505	1.05279	-0.0312397	1.10703	0.182583	0.638617	-0.0378371	0.385293	0.905124	-0.319175	0.191991	-0.751702	-0.17079	0.282294	0.742451	-1.08194	-0.0608781	-0.709573	-0.200195	-0.0508543	-0.143551	0.488767	-0.546715	0.0344655	0.0537003	-0.0853189	-1.03851	-0.201442	1.6596	0.781249	1.24096	-0.0659576
CLIC1|1192	2	-0.124191	0.148716	-0.184507	0.347832	0.362822	-0.251071	-0.255955	-0.027387	-0.327944	0.311685	-0.0346678	0.060621	-0.255589	-0.208339	-0.236534	0.11531	0.00798033	0.0110165	-0.363936	0.139611	0.0604686	-0.278349	-0.495951	-0.500979	-0.0480672	-0.166841	-0.225278	-0.434907	-0.357009	0.125595	-0.252365	0.176825	-0.398542	-0.276144	-0.221212	0.201289	-0.0996921	0.453052	-0.266886	0.0640285	0.515089	-0.189742	0.351093	-0.345007	0.386453	-0.258123	0.0446637	0.441936
CLTC|1213	2	-0.0784201	0.211202	-0.0840205	0.446132	0.0593103	-0.275411	-0.181171	-0.112918	-0.352807	0.368103	-0.0549806	-0.144679	-0.522849	-0.162646	-0.29147	0.428974	-0.318623	-0.345517	-0.559596	0.554003	-0.186293	-0.55315	-0.805416	-0.464029	-0.148319	-0.103358	-0.686949	-0.520159	-0.508889	0.0501338	-0.537077	-0.099772	-0.583815	-0.612206	-0.630727	-0.180454	-0.561306	0.564734	-0.613575	-0.255697	0.607003	-0.326644	0.803956	-0.145783	0.314075	-0.409897	0.73876	0.364568
COL12A1|1303	2	-0.0845585	0.569159	0.0267347	0.192292	-0.193844	-0.244364	-0.121372	0.237305	-0.581478	0.200126	-0.0968176	0.197327	-0.197802	-0.73161	-0.0925345	0.60234	-0.311587	0.159396	0.0353653	0.524815	0.221095	-0.257399	-0.27674	-0.169863	0.365812	0.247777	-0.494303	-0.883849	-0.566574	-0.203234	-0.280395	-0.510946	-0.418747	-0.242561	-0.0237494	-0.390004	-0.156321	-0.171214	-0.762824	-0.133766	-0.0767847	-0.611548	0.718282	-0.0976579	0.729287	0.1178	0.334035	0.808673
COL4A1|1282	2	-0.167818	0.746616	-0.374407	0.0260092	-0.202116	-0.129136	0.15484	0.226302	-0.533279	0.252987	-0.349037	0.262602	-0.538238	-0.0645046	-0.136687	0.342908	0.0915891	0.0479067	-0.394811	0.708249	-0.299075	-0.337554	-0.652	-0.466797	0.0268589	0.11156	-0.62125	-0.428629	-0.797222	-0.168129	-0.209003	-0.0189596	-0.113453	-0.461755	-0.575177	-0.228254	-0.421513	0.243009	-0.0596958	0.343113	0.0765996	-0.266121	0.518166	-0.53054	0.317748	-0.451579	-0.227324	0.807037
COL4A2|1284	2	-0.222244	0.62115	-0.293119	0.343721	-0.108088	-0.237464	-0.119187	0.0703384	-0.372238	0.317131	-0.558172	-0.0712316	-0.678616	-0.228717	-0.310924	0.041365	-0.0787106	-0.112324	-0.495451	0.541437	-0.405503	-0.481967	-0.709141	-0.638329	-0.130515	0.00722958	-0.700536	-0.573144	-0.924753	-0.417126	-0.195444	-0.117599	-0.222009	-0.59705	-0.563062	-0.407796	-0.366161	-0.204561	-0.0970047	0.240767	-0.113564	-0.444608	0.314185	-0.665739	0.0513004	-0.567541	-0.442831	0.639713
COL5A1|1289	2	-0.297214	0.808557	-0.142546	-0.18533	0.152997	-0.33743	-0.372119	-0.0253401	-0.191047	0.589472	0.349803	-0.115926	0.230337	0.0364687	0.485421	1.15397	0.542604	0.850899	0.472186	1.17226	0.660646	0.241275	0.177081	0.367024	0.917912	0.710619	0.0241717	-0.338117	-0.0752904	0.166851	0.224179	0.0875828	0.00134107	0.250331	0.650109	-0.0706655	0.251985	0.475092	0.0775517	1.00325	0.811519	0.200307	1.19052	0.380575	1.01636	0.52783	0.717799	1.07655
COL5A2|1290	2	-0.288038	0.881083	-0.313338	-0.242111	-0.0396367	-0.155667	-0.0783562	0.148079	-0.272409	0.360394	0.138854	-0.0741438	0.0808188	-0.144095	0.277487	1.34996	0.3174	0.698087	0.314184	1.12598	0.492454	0.0926664	0.00394945	0.179136	0.724946	0.529469	-0.0999012	-0.550139	-0.262207	0.10336	0.0837901	-0.138748	-0.0930013	0.0829922	0.483856	0.0184293	0.111648	0.454168	-0.19956	0.658622	0.470139	-0.114141	1.23689	0.267726	1.00095	0.329725	0.747944	1.12755
COL6A1|1291	2	-0.311473	0.705197	-0.077314	0.239404	0.256109	-0.356593	-0.41124	-0.0252969	-0.391758	0.372965	-0.554063	-0.593514	-0.515312	-0.500747	-0.192314	0.64309	0.0452913	0.165474	-0.228	0.787791	0.161873	-0.442364	-0.563505	-0.351955	0.545699	0.0782008	-0.692835	-1.02241	-0.768333	-0.35682	-0.183049	-0.0498495	-0.635925	-0.466813	-0.0542684	-0.0802132	-0.29867	0.0512981	-0.25239	0.451275	-0.0956332	-0.321009	0.53218	-0.489813	0.206624	-0.377209	0.223847	0.495848
COL6A2|1292	2	-0.235097	0.647602	-0.185333	0.37904	0.40406	-0.394142	-0.328302	-0.138914	-0.559012	0.410098	-0.625079	-0.586881	-0.723179	-0.621086	-0.365002	0.421417	-0.140057	0.113914	-0.33578	0.710399	-0.165148	-0.670264	-0.639679	-0.602122	0.321501	-0.0968175	-0.776851	-1.16147	-0.864577	-0.571619	-0.434292	-0.178279	-0.780213	-0.475378	-0.202182	-0.175902	-0.29449	-0.254414	-0.298986	0.29726	-0.103618	-0.539747	0.380356	-0.606542	0.0865733	-0.422824	-0.0119175	0.428082
COPA|1314	2	-0.0661732	0.174691	-0.0884786	0.444056	-0.0128879	-0.245878	-0.110304	-0.0954369	-0.225875	0.226286	0.333975	0.0412935	-0.118417	0.232988	-0.412328	0.589173	0.0920866	-0.303067	-0.486949	0.616575	-0.0646098	-0.263141	-0.608519	-0.348229	0.0405667	-0.264391	-0.27318	-0.588727	-0.535558	0.0983235	0.0373965	0.563163	-0.410081	-0.449191	-0.16699	0.266169	-0.092805	0.157333	-0.343134	-0.208843	0.255847	-0.446359	0.536621	-0.379849	0.704039	-0.280592	0.243051	0.220211
CRABP2|1382	2	-0.0940063	-0.0325759	0.0563314	0.590731	0.50397	-0.376874	-0.836281	-0.295809	-0.223222	0.707736	-0.59366	0.742332	-0.602575	0.826348	0.0297143	0.69245	0.837507	0.378603	0.0791446	0.583341	0.72868	0.0316497	0.0670079	0.279571	0.78523	0.271998	0.222654	0.0855319	0.0426331	0.713651	0.411816	1.34219	0.0593422	0.453784	0.388511	-0.649095	0.545335	1.49501	-0.087389	-0.0866899	0.870583	0.173273	0.117583	-0.071557	1.28982	0.110136	1.14202	0.759021
CTNNA1|1495	2	-0.100025	0.190903	-0.117089	0.468554	0.190546	-0.292413	-0.299768	-0.145015	-0.28593	0.390237	0.0187556	-0.392197	-0.584652	-0.411944	-0.433633	0.185505	-0.387374	-0.433524	-0.763875	0.124449	-0.150604	-0.590362	-0.847595	-0.636389	-0.185265	-0.500588	-0.649354	-0.745591	-0.679282	-0.33595	-0.648577	-0.174005	-0.80108	-0.633476	-1.0873	-0.146573	-0.694149	0.39282	-0.559396	-0.491606	0.213102	-0.661737	0.350603	-0.769806	0.40144	-0.53567	0.184392	-0.00111369
DHCR24|1718	2	-0.054019	0.297674	0.274972	0.706772	-0.372646	-0.435383	-0.472925	-0.0635738	-0.231854	0.350983	-0.285285	0.306589	-0.306211	-0.204552	-0.367271	0.0437824	-0.650408	-0.329284	-0.386444	0.629583	0.453302	-0.31962	-0.593242	-0.673408	-0.235754	-0.731692	-0.202486	-0.297972	-0.506228	0.205428	-0.575648	0.752044	-0.596628	-0.813717	-0.812214	-0.642786	-0.534146	1.77609	-0.250727	-0.618902	0.714563	-0.597745	0.898368	-0.700096	-0.125838	-0.566033	-0.0547993	-0.103816
DSP|1832	2	0.0206412	0.0694668	0.151633	0.819601	-0.0914926	-0.31574	-0.538752	-0.318336	-0.132163	0.335142	0.0875321	-0.243503	-2.05953	-0.190157	-0.21601	0.558864	-0.17894	-0.527511	-0.864996	0.00303423	-0.589848	-0.558994	-0.984151	-0.914754	-0.360897	-0.649261	-0.816715	-0.500096	-0.961046	-0.129877	-0.390729	-0.00998603	-0.725052	-0.159084	-0.473349	0.391779	-0.33228	1.34051	-0.64663	-1.25641	-0.0379072	-0.556647	0.0924477	-0.857827	0.63281	-0.599904	0.0692871	-0.322806
EEF1D|1936	2	-0.0742119	0.295817	-0.0832362	0.441906	0.118056	-0.312707	-0.265763	-0.311866	-0.116661	0.308666	0.00616313	0.202693	-0.360927	-0.145781	0.202009	0.00827716	0.215621	-0.121225	-0.250132	0.270334	-0.0478456	-0.389703	-0.357844	-0.7086	0.167178	-0.325797	-0.0429655	-0.410511	0.0364591	0.142322	-0.2842	0.530427	-0.42492	-0.245362	-0.244203	-0.0835987	-0.25032	0.79979	-0.0641069	-0.15319	-0.0551966	-0.135502	1.06432	-0.325455	-0.0896578	-0.0529126	0.121264	0.373156
EIF3CL|728689	2	-0.237269	0.167177	0.0276039	0.434957	0.106633	-0.332233	-0.214946	-0.337624	0.0445353	0.341165	0.446496	-0.0697229	-0.416149	0.232692	-0.122354	0.460849	0.0574618	-0.233414	-0.192069	0.300174	0.0339265	-0.252701	-0.65777	-0.629518	-0.0568846	-0.188771	-0.227465	-0.621823	-0.310031	-0.109109	-0.428221	0.272172	-0.362564	-0.272369	-0.389648	0.142356	-0.294242	0.57367	-0.228083	-0.0796157	0.282428	-0.551276	0.804011	-0.41479	0.115438	-0.218139	0.0367483	0.116652
EIF4G1|1981	2	-0.130453	0.268075	-0.0996927	0.526632	0.0256304	-0.264676	-0.268924	-0.139951	-0.140966	0.224324	-0.0055048	-0.0811932	-0.229043	-0.0503261	-0.20097	0.255021	-0.126795	-0.210221	-0.469094	0.423885	0.201997	-0.448688	-0.569968	-0.473101	-0.14128	-0.19929	-0.302544	-0.550112	-0.467682	-0.338622	-0.117442	0.26904	-0.428545	-0.661263	-0.491618	0.0454953	-0.216871	0.572937	-0.273861	-0.201989	0.532147	-0.399456	0.343186	-0.523624	0.425958	-0.168766	0.238476	0.341872
EIF5A|1984	2	-0.120662	0.143459	-0.230602	0.364444	0.268513	-0.298352	-0.234726	-0.153444	-0.153349	0.414719	0.212141	0.17573	-0.24698	0.108257	-0.363029	0.229893	-0.133321	-0.119372	-0.318521	-0.0994807	-0.0492708	-0.246758	-0.441124	-0.53757	0.0152235	-0.0499653	-0.223859	-0.54744	-0.317709	-0.173813	0.0364812	0.490195	-0.369946	-0.240303	-0.00657012	0.0532194	-0.111195	0.82699	-0.0946385	-0.00853772	0.376872	-0.0432766	0.561313	-0.537499	0.0925899	-0.191991	0.163807	0.447239
EZR|7430	2	-0.0560863	0.281931	-0.0308427	0.631172	0.179558	-0.280455	-0.441556	-0.260279	-0.106501	0.0830588	0.0564634	0.146936	-0.0631867	0.159518	0.466115	0.243904	0.451956	0.0266134	-0.0283885	0.624272	0.118003	-0.345853	-0.489872	-0.148373	0.106139	0.0362055	-0.0683556	-0.131677	-0.158179	0.135624	-0.192057	0.608546	-0.24903	-0.391547	-0.0914436	0.577962	-0.170633	0.753424	-0.318726	-0.186993	0.872041	0.192622	0.398241	-0.331711	0.71397	-0.217361	0.404917	1.01433
F11R|50848	2	-0.0673949	0.0247321	-0.0916602	0.410305	0.118437	-0.217693	-0.12001	-0.114022	-0.197796	0.255102	0.196886	-0.273309	-0.211921	0.165394	-0.285024	0.530752	-0.00539485	-0.246902	-0.408683	0.489656	-0.0880172	-0.147622	-0.47026	-0.418559	0.0420325	-0.22179	-0.0685733	-0.621448	-0.351728	-0.115461	0.107631	0.807713	-0.296981	-0.135719	-0.0928457	0.327895	0.0048751	0.936543	-0.380825	-0.43956	0.346074	-0.406297	0.875426	-0.239955	0.33495	-0.279045	0.465539	0.0917345
GANAB|23193	2	-0.0678877	0.246596	-0.0944419	0.442564	0.00379453	-0.308549	-0.215769	-0.11	-0.190563	0.294256	-0.0668429	-0.00321073	-0.502733	-0.128778	-0.33391	0.349842	-0.0587635	-0.286997	-0.565732	0.600954	0.0466387	-0.40953	-0.696285	-0.811417	-0.284613	-0.263044	-0.517614	-0.574704	-0.341544	0.0959081	-0.215495	-0.00701053	-0.523428	-0.610473	-0.527	0.0628773	-0.425925	0.637373	-0.230066	-0.29651	0.0416719	-0.391994	0.822215	-0.610026	-0.123421	-0.309215	0.202742	0.127035
GDI2|2665	2	-0.108552	0.0507966	-0.151312	0.303232	0.139849	-0.235525	-0.142782	-0.151262	-0.179156	0.474711	0.00277594	-0.110241	-0.451828	-0.091596	-0.344343	0.302983	-0.0745842	-0.355168	-0.559061	0.0845439	-0.0236875	-0.430628	-0.68569	-0.748215	-0.0596156	-0.240311	-0.467532	-0.666941	-0.52655	-0.314791	0.00742886	0.392647	-0.618389	-0.279191	-0.416143	0.0268955	-0.246336	0.470864	-0.333958	-0.143253	0.0614215	-0.320817	0.47781	-0.619734	0.171524	-0.529518	0.45344	0.361696
GPI|2821	2	-0.091704	0.263967	-0.0999918	0.103905	0.0714695	-0.328213	-0.0900559	0.22145	-0.277433	0.226607	0.178654	0.407565	-0.369612	-0.113163	0.0766398	0.037497	0.234819	-0.0143665	-0.349625	0.0779444	0.136597	-0.0772185	-0.328933	-0.289579	-0.0277469	0.0520296	-0.194671	-0.367219	-0.230784	-0.169653	0.421401	0.617412	-0.246647	-0.0306989	-0.372268	0.11251	0.096958	1.32484	-0.0601213	-0.0897194	0.897864	-0.0109145	0.54495	-0.250635	0.150543	0.0597281	0.240156	0.344996
GRN|2896	2	-0.179718	0.257287	-0.254983	0.320612	0.298301	-0.323852	-0.268369	0.0496861	-0.163008	0.264044	-0.121706	0.216359	-0.237714	0.0688535	-0.00384554	0.0745845	-0.047432	0.0756361	-0.173459	0.615571	-0.0350603	-0.250362	-0.216215	-0.247433	0.251215	0.0696812	-0.178194	-0.311177	-0.239909	0.208564	0.0604267	0.232833	-0.333919	-0.156349	-0.0137284	-0.201486	-0.0527409	-0.0303977	-0.262677	0.385663	0.504929	-0.11873	0.24987	-0.227033	0.0152327	-0.126988	0.0243174	0.631023
HDGF|3068	2	-0.106166	0.146344	-0.162588	0.600062	0.131832	-0.253186	-0.183736	-0.242198	-0.0942748	0.163911	0.416403	-0.0226955	-0.0111533	0.0303519	-0.268217	0.551456	0.311661	-0.122448	-0.312169	0.686948	-0.0491736	-0.0975257	-0.337733	-0.40733	0.13774	-0.33116	-0.0139534	-0.464055	-0.128828	0.0216444	0.307366	1.00033	-0.0582341	-0.0886658	-0.0649617	0.497133	0.258069	1.01524	-0.141266	-0.234563	0.560588	-0.289034	0.680299	-0.421427	0.6088	-0.217371	0.68398	0.355658
HLA-DRA|3122	2	-0.183897	0.300309	-0.257055	0.64997	0.344462	-0.194765	-0.482281	-0.0732121	-0.485575	0.382045	0.110659	-0.319894	-0.715149	-1.15241	-0.973781	0.325282	-0.346857	-0.534589	-0.594851	0.133538	-0.528931	-0.835366	-0.842426	-0.536677	0.0425328	-0.279656	-0.658968	-1.55373	-0.757981	-0.467564	-0.131314	-0.339314	-0.556019	-0.760828	-0.541794	-0.0740311	-0.385295	-0.0718245	-0.775106	0.00919699	-0.0589742	-0.177522	0.504344	-0.800604	0.552705	-0.412924	-0.635855	1.0269
HLA-DRB1|3123	2	-0.066134	0.379785	-0.0707479	0.613292	0.179746	-0.0730352	-0.34556	-0.233687	-0.5629	0.17924	0.129159	-0.209005	-0.37199	-0.741692	-0.853091	0.421367	-0.279992	-0.214299	-0.309655	0.228992	-0.279374	-0.429039	-0.438646	-0.269003	0.258766	-0.0637154	-0.289986	-0.974956	-0.526669	-0.354975	0.117017	-0.319526	-0.317191	-0.386133	-0.220428	-0.162418	-0.01748	-0.232123	-0.462333	0.0629803	-0.103758	0.0995594	0.345339	-0.555001	0.609709	-0.300884	-0.349768	1.08072
HMGN2|3151	2	-0.019162	0.177963	-0.055403	0.417969	0.219368	-0.302543	-0.236524	-0.328351	-0.284118	0.4108	-0.144845	0.0342711	-0.59065	-0.565284	-0.437688	0.105614	-0.133386	-0.135449	-0.702587	0.410203	0.02194	-0.354276	-0.64541	-0.778692	-0.0622669	-0.364797	-0.441293	-0.657906	-0.402978	-0.349368	-0.486445	0.146413	-0.606822	-0.768356	-0.609834	-0.0140479	-0.389915	0.81439	-0.256628	-0.285519	0.502922	-0.0991027	0.551183	-0.68291	0.0811171	-0.535472	0.0356295	0.486689
HNRNPC|3183	2	-0.0355065	0.190372	-0.111318	0.449064	0.147774	-0.331237	-0.188254	-0.27007	-0.212736	0.361912	0.0782847	0.102741	-0.43065	-0.16392	-0.293567	0.501171	0.0340947	-0.241496	-0.567298	0.247906	-0.148589	-0.443422	-0.7645	-0.714287	-0.0307657	-0.365457	-0.408708	-0.62298	-0.5635	-0.159122	-0.445857	0.0628803	-0.533965	-0.543126	-0.486782	-0.0316654	-0.461662	0.612056	-0.38538	-0.366183	0.2793	-0.289857	0.310033	-0.674308	0.202281	-0.448984	0.217703	0.283672
HNRNPUL1|11100	2	-0.0296035	0.201367	-0.0297932	0.387519	0.151368	-0.215999	-0.22789	-0.238921	-0.180415	0.182368	-0.0484063	-0.066151	-0.396132	-0.192734	-0.321075	0.224185	-0.18405	-0.358647	-0.531184	0.207988	-0.112586	-0.368182	-0.740134	-0.627323	-0.127219	-0.34776	-0.333322	-0.638007	-0.407545	-0.36322	-0.0470505	0.406349	-0.411142	-0.499664	-0.510723	-0.0380577	-0.227291	0.345638	-0.205582	-0.323339	0.199264	-0.227098	0.435773	-0.560827	0.185008	-0.371623	0.180132	0.259438
HSPB1|3315	2	-0.184248	0.349277	-0.289497	0.125571	0.265368	-0.245874	-0.220533	0.107784	-0.403256	0.495408	0.778044	0.386767	-0.233455	0.796459	0.686389	-0.143399	0.511191	0.598944	0.176835	0.537276	0.800204	0.0322017	0.0332188	0.0922057	0.595159	0.277566	0.293311	0.0895428	0.225875	0.479038	0.0959282	1.09712	-0.292263	-0.197137	0.0842233	-0.0662602	-0.196835	1.16858	-0.117208	0.067705	0.513811	-0.455788	0.475071	-0.00203103	-0.383529	0.0607138	0.653916	0.464782
HSPD1|3329	2	-0.0704038	0.125641	-0.129004	0.161938	0.0321885	-0.238449	-0.0525295	-0.143332	-0.0630809	0.377032	0.10611	0.112914	-0.323785	-0.0409255	-0.176146	0.279129	0.0307038	-0.265555	-0.545537	0.0922741	-0.0406993	-0.417529	-0.471532	-0.53408	-0.0486592	-0.295972	-0.357801	-0.503327	-0.290562	0.0762078	-0.0615401	0.396311	-0.358166	-0.314057	-0.261635	-0.141334	-0.238449	1.03231	-0.264828	-0.269202	0.628263	-0.200834	1.10646	-0.418096	0.023675	-0.173001	0.312518	0.498734
IFITM3|10410	2	-0.159045	0.355593	-0.280485	0.237173	0.517315	-0.360757	-0.336991	-0.0569973	-0.602656	0.68685	-0.335629	-0.00410323	-0.511549	-0.249354	-0.809442	-0.0389408	-0.376222	-0.0887981	-0.522129	-0.175033	-0.640468	-0.519286	-0.411853	-0.5707	0.421974	-0.43881	-0.39923	-0.704046	-0.535798	-0.520373	-0.304799	-1.03776	-0.623567	-0.758345	-0.280377	-0.800349	-0.27917	0.560417	-0.504465	-0.136013	-0.154874	-0.371896	-0.19658	-0.739043	-0.475715	-0.490142	0.258259	0.56635
ILF2|3608	2	-0.092853	0.0195556	-0.158161	0.462828	0.228285	-0.274106	-0.201555	-0.176051	-0.125924	0.317983	0.391987	-0.135734	-0.14676	0.20824	-0.313208	0.551524	0.224363	-0.140624	-0.310049	0.288956	0.0568779	-0.0880738	-0.370328	-0.372558	0.040741	-0.2358	-0.0845614	-0.528823	-0.336597	-0.0212842	0.321288	-0.23292	-0.0170217	-0.0824935	0.101845	0.784031	0.194731	0.962262	0.00634417	-0.191976	0.415955	-0.283769	0.862964	-0.269039	0.485777	-0.267056	0.348023	0.111899
JUP|3728	2	-0.123685	0.191497	-0.0306197	0.626454	0.256453	-0.425725	-0.603971	-0.31856	-0.116969	0.545125	0.0334904	0.0458039	-0.587875	-0.0110434	0.072674	0.133785	-0.0147228	0.0391145	-0.200865	0.824127	0.152418	-0.324605	-0.563621	-0.448304	0.188472	-0.123699	-0.21396	-0.0195358	-0.314271	0.307048	-0.387924	0.400677	-0.650268	-0.419314	-0.320741	0.0541877	-0.288823	0.839777	-0.550136	-0.557158	0.548318	-0.348109	0.818632	-0.536917	0.672526	-0.256565	0.245809	0.154361
KDELR2|11014	2	-0.0640379	0.109304	-0.142547	0.250063	0.216383	-0.244238	-0.151121	-0.117717	-0.24907	0.392982	-0.0866291	0.0245496	-0.286369	0.073953	-0.16171	0.306952	-0.0491549	-0.177606	-0.357731	0.7031	0.0979298	-0.357673	-0.487669	-0.604902	0.052035	-0.161015	-0.287255	-0.583463	-0.512981	-0.328984	-0.0747459	0.216773	-0.323983	-0.351581	-0.194461	-0.07319	-0.33018	0.481321	-0.095186	-0.123338	0.526511	-0.159021	0.689031	-0.210695	0.18411	-0.135056	0.389258	0.121388
KRT19|3880	2	-0.200432	0.124993	-0.0836123	0.60978	0.270455	-0.436189	-0.641463	-0.301933	0.0731047	0.585297	0.26809	0.0455748	-0.483086	0.201742	0.35632	0.28873	0.128396	0.368093	0.116116	1.2316	0.569659	-0.0736917	-0.213888	-0.161845	0.542952	0.263656	0.0699552	0.345715	0.0779331	0.698885	-0.184008	0.392911	-0.437274	-0.19548	-0.426717	0.209422	0.0554718	0.847108	-0.43103	-0.452456	0.932428	-0.244061	1.21727	-0.191115	0.967354	0.0515831	0.452992	0.445362
KRT8|3856	2	-0.136712	0.3943	0.0605039	0.783128	0.415343	-0.569422	-0.819919	-0.34258	-0.234346	0.449703	0.497871	0.0275285	-0.499414	-0.09848	0.533846	0.370027	0.0997419	0.418051	0.162791	0.874643	0.809819	-0.203722	-0.270464	-0.368442	0.264967	0.146068	-0.154324	-0.301159	-0.204042	0.460115	-0.74911	0.534013	-0.904398	-0.534074	-0.584794	0.128388	-0.1737	0.789254	-0.556713	-0.722802	1.16687	-0.263895	1.15772	-0.120038	0.980801	0.138567	0.802132	0.704615
LAMP1|3916	2	-0.101833	0.237633	-0.0876539	0.410603	0.157071	-0.266094	-0.287997	-0.131183	-0.294592	0.364046	-0.133496	0.0450577	-0.553632	-0.273438	0.225548	0.133761	-0.182507	-0.439455	-0.435382	0.176204	-0.311656	-0.496192	-0.764442	-0.724554	-0.167868	-0.341647	-0.666481	-0.61113	-0.805448	-0.401609	-0.537763	0.3545	-0.439668	-0.601468	-0.405488	0.0612925	-0.497452	0.408338	-0.302594	-0.182348	0.0426581	-0.356625	0.0343166	-0.706976	-0.209752	-0.570753	0.0682558	0.0943878
LAPTM4A|9741	2	-0.0688031	0.1446	-0.145023	0.381898	0.295858	-0.3244	-0.13275	-0.210032	-0.39366	0.452312	-0.170807	-0.0796849	-0.762693	-0.475655	-0.535382	0.298778	-0.594484	-0.348106	-0.648658	0.103745	-0.540178	-0.608096	-0.938438	-0.866341	-0.0926617	-0.53026	-0.780649	-0.863059	-0.818367	-0.459483	-0.61797	0.069172	-0.683719	-0.733559	-0.510425	0.12878	-0.547549	0.423479	-0.445344	-0.495927	0.142441	-0.66443	0.328783	-0.738568	0.0550903	-0.667176	-0.00524505	0.0666582
LASP1|3927	2	-0.116626	0.325272	-0.136681	0.326112	0.0472057	-0.202574	-0.202997	-0.0293734	-0.214921	0.204582	0.0494416	0.405125	-0.353143	-0.373038	-0.326697	0.151907	-0.184056	0.110278	-0.373676	0.789855	0.00049117	-0.159019	-0.484409	-0.35994	0.12994	-0.0212641	-0.243206	-0.207233	-0.46147	0.151693	-0.330855	-0.28094	-0.588664	-0.467779	-0.476032	-0.482627	-0.394075	1.76364	-0.521966	-0.0370334	0.713102	-0.229981	0.181715	-0.457499	0.322716	-0.291481	0.528619	0.242314
LASS2|29956	2	-0.064477	0.123988	-0.133011	0.331473	0.117189	-0.144188	-0.134544	0.00315904	-0.246299	0.146711	0.425835	0.59707	0.0823667	0.644553	0.0588468	0.704148	0.341332	-0.0808501	-0.263191	0.925842	0.203907	0.0249332	-0.286843	-0.217791	0.394035	-0.180116	0.0151398	-0.273164	-0.274778	0.405246	-0.147931	0.33788	-0.49659	-0.347618	-0.0320634	0.00879362	-0.130971	0.355097	-0.449268	-0.27568	0.298891	-0.330898	0.427664	-0.321266	0.684505	-0.194147	0.686877	0.164654
LDHA|3939	2	-0.161815	0.342921	-0.268751	0.394162	0.221376	-0.375617	-0.20199	0.0167989	-0.45374	0.486655	0.00683451	0.080702	-0.5718	-0.22955	-0.521957	0.133825	-0.0642538	-0.380883	-0.523621	0.226023	0.0321062	-0.482527	-0.567914	-0.671302	0.000550618	-0.305358	-0.365961	-0.577037	-0.518613	-0.0948795	-0.323826	-0.211243	-0.532847	-0.290603	-0.754745	-0.106176	-0.245465	1.53949	-0.186047	-0.157783	0.358856	-0.576458	0.218145	-0.594738	0.202025	-0.0402083	0.554239	0.267734
LGALS3BP|3959	2	-0.201868	0.338652	-0.20252	0.420248	0.291549	-0.38909	-0.408447	0.130937	-0.398577	0.419116	-0.0510126	0.457434	-0.538732	0.0930735	-0.423587	0.0728684	0.091823	-0.102557	-0.60545	0.527764	-0.381486	-0.221942	-0.443845	-0.184275	0.358725	-0.044347	-0.371613	-0.320246	-0.323003	-0.520064	-0.0101317	-0.538169	-0.588207	-0.705165	-0.502216	-1.00351	-0.141517	1.05245	-0.531897	-0.358557	0.264158	-0.00152952	-0.329349	-0.345463	-0.167679	-0.166214	-0.412157	0.454714
LUM|4060	2	-0.102366	0.343463	-0.127174	0.336091	0.582454	-0.381481	-0.349822	-0.122726	-0.705499	0.52706	-0.454585	-0.743928	-0.793259	-1.1305	-0.557477	0.75406	-0.153599	-0.0869628	-0.466869	0.495881	-0.318346	-0.851302	-0.701141	-0.757215	0.0630844	-0.254511	-0.862696	-1.63776	-1.17057	-0.707111	-0.680507	-1.00366	-0.850376	-0.636226	-0.28932	-0.566507	-0.753185	-0.410383	-0.906079	-0.155338	-0.405623	-0.690284	0.376115	-0.557149	0.0869903	-0.536789	-0.270093	0.259205
LY6E|4061	2	-0.206176	0.186105	-0.138348	0.51711	0.434755	-0.448356	-0.486676	-0.263839	-0.157232	0.562656	-0.59309	-0.374977	-0.462381	0.114924	0.337769	-0.489938	-0.112071	0.127283	-0.264926	-0.389752	-0.0235613	-0.362818	-0.0142042	-0.63582	0.125234	-0.0213109	-0.357442	-0.741906	-0.132505	-0.242281	0.705347	0.783316	-0.0584172	-0.279401	0.0574196	0.765492	0.350649	1.80889	0.139963	-0.0326038	0.0717918	-0.151122	0.762382	-0.30346	0.063228	0.0716251	0.041355	0.709379
MMP14|4323	2	-0.0790631	0.619594	-0.148528	0.244955	0.105826	-0.249795	-0.228383	-0.179768	-0.227883	0.143045	-0.423994	-0.441833	-0.222583	-0.00298825	0.0366156	0.695382	-0.26643	0.501796	-0.0118576	0.227102	0.046267	-0.103275	-0.162432	-0.113099	0.374983	0.183282	-0.139122	-0.67726	-0.422219	-0.124248	-0.254454	-0.345156	-0.267301	-0.171025	-0.0353193	0.187442	0.136782	0.577667	-0.188689	0.310045	0.244131	-0.2319	0.802922	-0.117922	0.656201	0.0120896	0.363414	0.58113
MXRA5|25878	2	-0.0574854	0.541319	-0.0708981	0.340796	-0.0611274	-0.391934	-0.476755	0.0700291	-0.193845	0.299901	0.0632499	-0.650103	-0.265885	-0.724344	0.210273	1.11203	0.401791	0.264297	0.111947	0.700912	0.317275	-0.318492	-0.299811	-0.187875	0.396029	0.332545	-0.689988	-0.976166	-0.500694	-0.105317	-0.263638	-0.43545	-0.244018	-0.23654	0.157623	-0.0811095	-0.0499435	-0.113849	-0.181726	0.0508723	-0.0154361	-0.315099	0.853209	-0.181077	0.504703	-0.0218769	0.286176	1.10438
MYL12B|103910	2	-0.0505141	0.127426	-0.149533	0.387118	0.345234	-0.286225	-0.332774	-0.14365	-0.366226	0.469143	-0.112243	-0.138296	-0.533152	-0.521879	-0.366138	0.15683	-0.324457	-0.084524	-0.613083	0.0908151	-0.388501	-0.610765	-0.747542	-0.687699	-0.233829	-0.491834	-0.404179	-0.668844	-0.597734	-0.239573	-0.582118	0.421817	-0.674033	-0.619717	-0.353626	0.105188	-0.515577	0.56575	-0.455502	-0.403587	0.469424	-0.485958	0.139905	-0.83262	0.128265	-0.446434	-0.0380912	0.127125
NONO|4841	2	-0.0796993	0.145606	-0.0888093	0.398634	0.150296	-0.292318	-0.208022	-0.262003	-0.149532	0.385848	-0.0230059	0.0059692	-0.528743	-0.210116	-0.39199	0.309626	-0.144324	-0.354392	-0.541023	0.17302	-0.0102004	-0.343507	-0.67026	-0.564488	-0.0831062	-0.423937	-0.300955	-0.529501	-0.438508	-0.204622	-0.36346	0.37017	-0.44506	-0.551005	-0.379098	0.0929651	-0.340542	0.519364	-0.204394	-0.320553	0.203533	-0.539579	0.587347	-0.498089	0.324459	-0.600832	0.243629	0.256589
OAZ1|4946	2	-0.163353	0.150033	-0.172411	0.368857	0.355009	-0.345872	-0.265982	-0.0634546	-0.317698	0.454872	-0.0799483	0.109206	-0.438965	0.000818064	-0.233124	-0.0460806	-0.0983833	-0.298188	-0.514817	0.186639	-0.185585	-0.459858	-0.53566	-0.531793	-0.0465966	-0.205695	-0.463473	-0.619299	-0.323437	-0.0460088	-0.395003	0.345453	-0.612517	-0.464872	-0.265057	0.0485079	-0.362498	0.0611843	-0.469276	-0.0358655	0.266192	-0.111213	0.302629	-0.630484	0.0169583	-0.38398	0.050561	0.286708
PDIA3|2923	2	-0.13051	0.153486	-0.165524	0.537115	0.172435	-0.34234	-0.301521	-0.14921	-0.274761	0.50083	0.0171596	0.394435	-0.533785	-0.100424	-0.431629	0.478414	-0.127065	-0.265021	-0.55416	0.444943	-0.097605	-0.411845	-0.717425	-0.723831	0.0206179	-0.248291	-0.509924	-0.768655	-0.493997	-0.283946	-0.0589303	0.277165	-0.610802	-0.667336	-0.371468	0.207331	-0.215315	1.06029	-0.364125	-0.185969	0.538954	-0.491357	0.620457	-0.538619	0.42707	-0.21486	0.209786	0.28854
PDIA6|10130	2	-0.0799733	0.0656354	-0.131249	0.320138	0.0999221	-0.247996	-0.191466	-0.111436	-0.123601	0.400025	-0.0370356	-0.0335326	-0.459769	-0.0743324	-0.221566	0.32039	-0.183552	-0.253315	-0.343839	0.129012	-0.10078	-0.397131	-0.509278	-0.548711	-0.0193854	-0.199246	-0.402826	-0.58317	-0.245211	-0.0755241	0.121796	0.638396	-0.150216	-0.00167922	-0.0722744	0.247342	0.143689	0.556966	0.0648641	0.00320229	0.36741	-0.147091	0.72801	-0.374662	0.171944	-0.332885	0.268701	0.424932
PFN1|5216	2	-0.228973	0.209831	-0.220295	0.463128	0.332946	-0.373401	-0.282065	-0.0844542	-0.294056	0.477338	0.12676	0.117409	-0.339092	-0.00505186	-0.33643	0.22633	-0.181405	0.0858591	-0.291037	0.0600696	-0.0830761	-0.229263	-0.43692	-0.468069	0.0813074	-0.042311	-0.053769	-0.551653	-0.296176	0.319425	-0.00539075	0.458178	-0.234148	-0.283675	0.0566922	0.124891	-0.0143949	0.867942	-0.13671	0.171495	0.410067	0.0932753	0.648107	-0.482077	0.234198	-0.197692	0.219071	0.651363
PGK1|5230	2	-0.0701119	0.162098	-0.158279	0.247313	0.202546	-0.267071	-0.12758	-0.0370523	-0.324863	0.373	-0.0682806	-0.111174	-0.447164	-0.0853559	-0.266538	0.189494	-0.0416759	-0.194321	-0.356279	0.104781	0.163019	-0.305088	-0.412806	-0.221356	-0.0164412	-0.167301	-0.370128	-0.414079	-0.380106	0.0312384	-0.0766193	0.306877	-0.309099	-0.0742748	-0.442511	0.163525	0.078545	1.14409	0.0109278	-0.0588586	0.989036	-0.176499	0.669836	-0.279849	0.559035	-0.069728	0.565981	0.528946
PLEC|5339	2	-0.16059	0.367525	0.072174	0.474489	0.162068	-0.190757	-0.45813	-0.26215	-0.155901	0.151274	-0.0506047	-0.0527821	-0.346866	-0.236992	0.458285	-0.120232	-0.147365	-0.0348916	-0.0949484	0.487319	0.239715	-0.499054	-0.476125	-0.358025	-0.0604934	-0.0334472	-0.33513	-0.575958	-0.254768	-0.133553	-0.190336	-0.239661	-0.587501	-0.283894	-0.321078	0.0262447	-0.14879	0.793624	-0.202118	-0.0633352	0.163014	-0.363357	0.662107	-0.372242	-0.0182596	0.0878773	-0.2663	0.361323
POSTN|10631	2	-0.212555	1.06381	-0.0787132	0.210606	-0.591172	-0.320431	-0.322439	-0.541537	-0.0164745	0.808908	0.130324	-0.607622	-0.0131603	-0.263144	0.274948	1.55728	0.353736	0.632088	0.164612	1.32646	0.56948	-0.128519	-0.218662	-0.0495836	0.743015	0.358241	-0.379736	-0.889984	-0.428853	0.237294	-0.0900131	-0.0477368	-0.486313	-0.343613	0.0481267	0.319595	-0.137217	0.705135	-0.194195	0.505067	0.634958	-0.190082	1.49487	-0.0906326	1.06032	0.0242098	0.964739	1.26899
PPIB|5479	2	-0.140498	0.180885	-0.182886	0.328663	0.23377	-0.338704	-0.228921	-0.0979926	-0.179069	0.424754	0.0235774	0.16921	-0.472835	-0.1304	0.40812	0.376719	-0.149454	-0.0112163	-0.298329	0.179014	0.0189796	-0.174661	-0.434509	-0.531116	0.139341	-0.115653	-0.281787	-0.617711	-0.293111	-0.355595	-0.0778922	0.263074	-0.0959482	-0.336834	-0.151878	0.216734	-0.0794959	0.523537	-0.0988413	0.144809	0.758585	-0.138794	0.192387	-0.370744	0.254985	-0.136061	0.0144306	0.303663
PRDX1|5052	2	-0.120739	0.0784802	-0.132538	0.448317	0.127925	-0.327517	-0.173341	-0.0397304	-0.224513	0.363656	0.133037	0.0563896	-0.317597	0.0892973	-0.113854	0.193683	0.040966	-0.00616013	-0.183618	0.221906	0.0275824	-0.383367	-0.275877	-0.475762	-0.0562511	-0.0970151	1.16226e-05	-0.432411	-0.057381	-0.0730678	-0.097889	0.78702	-0.373031	-0.262048	-0.116403	0.49871	-0.0803366	1.03032	-0.137443	-0.0713487	0.616308	0.0730026	1.11365	-0.430446	-0.145788	-0.394966	0.069369	0.397341
PRKDC|5591	2	-0.0264261	0.130103	0.0129582	0.378308	-0.177742	-0.17143	-0.0140072	-0.152234	-0.148903	0.169374	0.183172	-0.447387	-0.233036	-0.228844	0.0984323	0.376371	-0.303255	-0.482034	-0.347374	0.462347	-0.088369	-0.603467	-0.39275	-0.434674	-0.249269	-0.204243	-0.338979	-0.560289	-0.325314	0.277609	-0.222844	0.141771	-0.25447	-0.39428	-0.194848	0.84704	-0.182863	0.798914	0.00844998	-0.220757	-0.10486	-0.243462	0.743299	-0.441761	0.218291	-0.416831	0.282198	0.354355
PSMB4|5692	2	-0.0960466	0.0998438	-0.0657406	0.266759	0.265653	-0.255264	-0.176762	-0.0656406	-0.243012	0.270211	0.232091	-0.105707	-0.156221	0.108077	-0.235064	0.197643	0.251365	-0.105057	-0.364037	0.260846	-0.0658755	-0.0646564	-0.242634	-0.246236	0.116995	-0.123387	-0.0142168	-0.430803	-0.277339	0.12686	0.130668	1.02865	-0.226157	-0.116751	0.100261	0.331054	0.113828	0.777524	-0.14499	-0.132614	0.314719	-0.115466	0.497314	-0.272157	0.3291	-0.318322	0.268915	0.148477
PTTG1IP|754	2	-0.104171	0.166845	-0.165191	0.459722	0.244556	-0.259364	-0.291148	-0.165454	-0.26907	0.383275	-0.127586	0.0513267	-0.521345	-0.171249	-0.429769	0.184388	-0.160921	-0.275009	-0.413062	-0.0361721	-0.165329	-0.489876	-0.531618	-0.685681	-0.135263	-0.316745	-0.571579	-0.629383	-0.640434	-0.249493	-0.45056	0.203772	-0.527843	-0.48996	-0.337932	0.369724	-0.410301	0.400223	-0.355977	-0.323934	0.228625	-0.223859	1.36258	-0.535721	0.0690795	-0.396786	0.0226156	0.133302
RAD21|5885	2	-0.0162822	0.174161	-0.0330377	0.455986	0.0343105	-0.147273	-0.13384	-0.303635	-0.252376	0.221988	0.036885	-0.209876	-0.353984	-0.319987	-0.0765394	0.148799	-0.292626	-0.263111	-0.416628	0.670258	-0.0265988	-0.256763	-0.500375	-0.4113	-0.0810056	-0.555198	-0.318398	-0.502986	-0.159486	0.161575	-0.0743977	0.0885818	-0.370776	-0.375756	-0.199868	0.915877	-0.264033	1.09405	0.0300581	-0.457681	0.526777	-0.252012	0.585901	-0.440747	0.15933	-0.156837	0.310199	0.346758
RPN1|6184	2	-0.0990868	0.0821439	-0.156638	0.431328	0.145271	-0.260916	-0.194499	-0.0989424	-0.219025	0.370365	-0.0341166	-0.0313622	-0.28115	0.0871962	-0.18562	0.259753	-0.0788802	-0.158435	-0.356388	0.287015	0.0919784	-0.319709	-0.497303	-0.500614	0.0649729	-0.18325	-0.1621	-0.45831	-0.252916	-0.04415	0.0121635	0.377778	-0.309725	-0.303404	-0.215708	0.0861772	-0.213358	0.646071	0.0456667	-0.153252	0.811119	-0.232841	0.509165	-0.35602	0.131838	-0.121901	0.257324	0.456825
RPN2|6185	2	-0.149858	0.0531008	-0.138135	0.503755	0.127048	-0.322758	-0.236172	-0.0397598	-0.1909	0.393681	-0.0432682	0.0616838	-0.485687	0.133112	-0.225218	0.196795	-0.136644	-0.20853	-0.462006	0.493584	0.0210076	-0.346174	-0.599322	-0.499493	-0.0165413	-0.245659	-0.423643	-0.522914	0.0011558	0.181383	-0.0931339	0.344417	-0.377692	-0.484271	-0.322876	0.0980716	-0.314462	0.8406	-0.0848461	-0.184849	0.701246	-0.23747	0.547977	-0.202311	0.0150872	-0.371054	0.470143	0.649335
S100A11|6282	2	-0.154836	0.0699375	-0.191358	0.334822	0.437542	-0.352074	-0.26158	0.0327318	-0.405275	0.49009	0.285579	-0.531365	-0.368345	0.260786	-0.428748	0.34738	0.137305	0.0312871	-0.345148	0.412984	0.0818702	-0.221753	-0.279117	-0.315699	0.214782	-0.0827176	-0.0137602	-0.927949	-0.389917	-0.235696	0.462702	1.27631	-0.153656	-0.148565	0.296069	0.50397	0.549546	1.6932	-0.376804	0.125696	0.655827	-0.268241	0.892126	-0.259494	0.725058	-0.16387	0.578055	0.424169
SDC1|6382	2	-0.0990004	0.0754686	0.116425	0.618276	0.244228	-0.47577	-0.467509	-0.315287	0.0071098	0.29606	0.40634	-0.693268	-0.0445034	0.0582581	0.487415	0.597587	0.140985	0.48824	0.192467	0.15422	0.197121	0.00575533	-0.0563141	0.245583	0.701479	0.430829	0.156851	-0.993953	0.0663802	0.385691	0.135342	0.992934	0.00531537	0.544017	0.656669	0.766567	0.552743	1.11835	0.0925409	0.0160842	1.32927	0.180491	1.32536	0.270826	0.953884	0.169767	0.901801	0.496181
SEC61A1|29927	2	-0.101762	0.153954	-0.125066	0.537216	0.0808552	-0.311471	-0.26185	-0.120924	-0.187863	0.336911	0.0279311	-0.0212892	-0.363959	0.185021	-0.306458	0.324098	-0.286081	-0.29713	-0.428211	0.169197	0.0706636	-0.310494	-0.594282	-0.565822	0.0155899	-0.284766	-0.363781	-0.620318	-0.416554	-0.169754	-0.12135	0.164503	-0.324592	-0.460182	-0.343284	-0.00872533	-0.341272	0.503858	-0.182964	-0.0825964	0.801624	-0.387967	0.523513	-0.443314	0.14063	-0.201599	0.163796	0.423122
SERBP1|26135	2	-0.0502006	0.133055	-0.0948141	0.304276	0.138693	-0.236292	-0.128248	-0.33089	-0.171819	0.43624	-0.144193	-0.151636	-0.558786	-0.529781	-0.415385	0.231407	-0.193899	-0.481631	-0.759355	0.0165706	-0.27802	-0.633943	-0.831716	-0.907154	-0.375234	-0.486128	-0.354007	-0.794732	-0.823435	-0.354862	-0.49963	0.201255	-0.50565	-0.450538	-0.449204	0.128359	-0.397012	0.620978	-0.238057	-0.363915	0.15426	-0.489516	0.23346	-0.841363	-0.0519224	-0.638584	0.0205494	0.176633
SERF2|10169	2	-0.157206	0.12574	-0.185627	0.233295	0.282846	-0.362661	-0.124388	0.0613037	-0.291375	0.418072	-0.0384799	0.110546	-0.369674	-0.250618	-0.404237	0.168601	-0.0176213	-0.0367987	-0.253816	0.339326	-0.19482	-0.219488	-0.460153	-0.497831	0.214462	-0.178438	-0.320513	-0.373749	-0.233494	-0.241327	-0.169065	0.330931	-0.365113	-0.459701	-0.258974	0.0498231	-0.33847	0.699963	-0.386225	-0.0848023	0.624579	-0.0907597	0.352222	-0.434173	0.212475	-0.120908	0.0371695	0.174465
SERPINH1|871	2	-0.145669	0.393501	-0.214681	0.0610809	0.129813	-0.210425	-0.182818	0.0636615	-0.30844	0.413977	-0.343886	-0.129244	-0.31992	-0.107313	-0.0183768	0.423545	-0.165655	0.325736	-0.111455	0.293772	0.131526	-0.291875	-0.199307	-0.234439	0.323152	0.0433415	-0.244253	-0.472899	0.0414425	-0.224295	-0.104883	0.880668	-0.0132843	-0.00223981	0.229424	0.00115565	0.117808	0.425176	0.138246	0.480644	0.362882	0.335173	0.643007	-0.0612623	0.37438	0.0796653	0.128117	0.529901
SET|6418	2	-0.0522421	0.10733	-0.132916	0.391525	0.202909	-0.240806	-0.186276	-0.335807	-0.210848	0.457131	0.031003	0.0575772	-0.398218	-0.327327	-0.480194	0.431919	-0.0335538	-0.261317	-0.581436	0.102337	-0.131668	-0.50903	-0.719029	-0.746676	-0.0677798	-0.383381	-0.427908	-0.597131	-0.615593	-0.281567	-0.363687	0.0510669	-0.623924	-0.487141	-0.559693	-0.0546283	-0.449499	0.84375	-0.289039	-0.424163	0.4851	-0.29591	0.508179	-0.663982	0.529291	-0.42871	0.270052	0.136573
SFRP2|6423	2	0.0447733	0.459072	-0.0506042	0.268829	0.55384	-0.370906	-0.446041	-0.194769	-0.66857	0.404376	-0.124912	-0.615906	-0.514335	-0.985687	-0.24584	0.843898	-0.248383	0.169194	-0.216683	0.578756	-0.299937	-0.530154	-0.60453	-0.672051	0.482415	0.0538116	-0.336205	-1.51426	-0.899036	-0.428546	-0.592552	-0.844851	-0.614089	-0.810849	0.258611	-0.553074	-0.666804	-0.347765	-0.664397	0.120667	-0.241566	-0.689203	0.476488	-0.454071	0.0189059	-0.3501	-0.0499196	0.21271
SLC25A5|292	2	-0.127859	0.0615204	-0.111615	0.238309	0.245579	-0.337748	-0.135294	-0.147371	-0.140713	0.455191	-0.140757	-0.201678	-0.524481	0.0534286	-0.12793	0.0962144	0.359866	-0.092698	-0.344123	0.0903033	0.34043	-0.286328	-0.34168	-0.347702	0.02834	-0.0604993	-0.267524	-0.470356	-0.20512	0.133935	-0.0443296	0.591463	-0.26478	0.093269	-0.358212	0.260074	-0.134809	1.23417	0.108644	0.0256047	0.900619	0.00087569	0.806578	-0.475117	0.274874	-0.256862	0.499203	0.40234
SPINT2|10653	2	-0.11302	0.124994	0.0268267	0.562982	0.0709153	-0.291011	-0.458613	-0.247049	-0.06983	0.393805	0.182806	0.381127	-0.292654	0.147169	0.117559	0.35669	0.141399	-0.0309516	-0.123941	0.494514	0.397736	-0.125743	-0.425297	-0.450307	0.335199	0.0667877	-0.170837	-0.273156	-0.166952	0.285105	0.522679	0.783466	-0.322143	-0.411514	-0.514741	0.169036	-0.0320645	0.824149	-0.184196	-0.497202	0.888446	0.0796664	0.890908	-0.241688	0.40181	-0.111997	0.463905	0.301827
SQSTM1|8878	2	-0.0528438	0.284639	-0.148849	0.364464	0.167296	-0.285967	-0.154245	-0.0193504	-0.382753	0.227609	-0.194855	-0.0704499	-0.367257	-0.0427752	-0.315107	0.0238777	-0.159295	-0.255386	-0.465407	0.0917561	0.0815452	-0.374006	-0.316684	-0.387148	0.0548287	-0.39792	-0.532636	-0.515935	-0.206626	-0.180041	-0.435044	0.0874333	-0.57212	-0.695412	-0.54146	-0.217297	-0.483028	0.306151	-0.574809	-0.114415	0.270157	-0.27478	0.185934	-0.747242	0.0593541	-0.536537	-0.242329	-0.0298626
SSR2|6746	2	-0.116721	0.0247728	-0.104924	0.375409	0.258051	-0.325286	-0.189801	-0.121434	-0.193363	0.393296	0.393589	0.0348353	-0.241413	0.274726	-0.354516	0.633223	0.242276	-0.205867	-0.446735	0.444652	-0.160637	-0.0043216	-0.528218	-0.545845	0.120252	-0.328272	-0.177683	-0.644014	-0.407588	-0.0310268	-0.185507	0.669396	-0.362143	-0.25016	-0.00408469	0.126476	-0.0893086	0.451568	-0.194836	-0.182427	0.374344	-0.340796	0.700427	-0.38927	0.267134	-0.42607	0.353032	0.0111254
SULF1|23213	2	0.0314016	0.511483	-0.308994	0.179847	-0.0380553	-0.272298	0.339726	-0.223356	-0.338843	0.119089	1.1787	-0.355903	0.0995531	-0.347616	0.334391	0.96584	-0.188114	0.458948	0.164224	0.485037	-0.0112178	0.222242	0.0545486	-0.00574307	0.173099	0.534569	-0.228019	-0.675665	-0.246498	-0.351284	-0.233356	-0.187047	-0.0133497	-0.127636	-0.167986	0.0966436	0.122656	0.224754	-0.40621	0.0623086	0.450353	-0.230183	0.602303	0.162022	0.80338	0.277473	0.157782	0.865736
TMED2|10959	2	-0.104433	0.0533404	-0.122044	0.447001	0.177586	-0.249058	-0.126655	-0.201269	-0.256532	0.382064	0.142351	0.0499446	-0.409429	0.0477315	-0.16211	0.419723	-0.0840553	-0.220573	-0.50141	0.368438	-0.00576173	-0.408017	-0.7962	-0.650708	0.00919344	-0.401106	-0.385263	-0.559728	-0.44346	0.125138	-0.274593	0.0392423	-0.646822	-0.679325	-0.539424	0.146017	-0.383727	0.635555	-0.400568	-0.348832	0.529649	-0.318658	0.276542	-0.421484	0.142322	-0.32982	0.302825	0.337751
TPI1|7167	2	-0.111448	0.137595	-0.1806	0.37134	0.210369	-0.322246	-0.168551	-0.112503	-0.220309	0.396352	0.0368526	0.180222	-0.338396	0.108299	-0.221901	0.307013	0.107588	-0.216323	-0.29866	0.151198	0.289646	-0.179265	-0.299296	-0.31708	0.23328	-0.106609	-0.172666	-0.326306	-0.203272	0.0323298	0.165723	0.638598	-0.0559106	-0.34857	-0.288593	0.0888395	0.0794369	1.23644	-0.082775	0.0554495	0.707048	-0.076206	0.668755	-0.353346	0.355488	-0.18221	0.528359	0.472857
TPM3|7170	2	-0.139285	0.23317	-0.234359	0.382824	0.244042	-0.217933	-0.13513	-0.138883	-0.335098	0.340652	0.51063	0.201762	-0.128098	0.0884411	-0.102249	0.810533	0.182804	-0.0090852	-0.30489	0.395651	0.0598636	-0.120066	-0.32183	-0.419123	0.225205	-0.132279	-0.0615011	-0.511949	-0.390979	0.130982	0.0202433	0.666285	-0.333249	-0.304659	-0.0679793	0.343161	0.106861	0.922555	-0.269832	0.0110583	0.596954	-0.204862	0.815656	-0.224596	0.439579	-0.185701	0.660784	0.507441
TUBA1C|84790	2	-0.0549557	0.0855101	-0.234165	0.343439	0.420346	-0.31766	-0.221351	-0.0690072	-0.306978	0.354822	-0.0338455	0.00296078	-0.289393	-0.141376	-0.138238	0.221846	0.183817	0.112018	-0.156817	0.339695	0.322402	-0.0503007	-0.165377	-0.251451	0.222393	0.13201	0.15987	-0.246413	0.111908	0.0730685	0.0879224	0.610665	-0.164125	0.0423014	-0.0699291	0.356086	0.253106	1.39818	0.141517	0.273497	0.678774	0.238695	1.09548	-0.14782	0.406767	0.108585	0.579572	0.614471
TXNDC5|81567	2	-0.0537418	0.0969359	0.04744	0.181948	0.150576	-0.291122	-0.0884594	-0.140392	-0.230282	0.327098	-0.207189	-0.39947	-0.488644	-0.156996	-0.547753	0.198728	-0.163183	-0.423357	-0.59295	0.168655	-0.196429	-0.570214	-0.848904	-0.763604	-0.280804	-0.430143	-0.577883	-0.828134	-0.850287	-0.501528	-0.0914856	-0.51773	-0.585316	-0.443749	-0.369461	0.268802	-0.371437	0.121881	-0.429538	-0.112568	0.420803	-0.270163	0.40465	-0.54098	0.124611	-0.39831	-0.1634	0.238573
UBA1|7317	2	-0.0809176	0.182318	-0.0446455	0.365381	0.114516	-0.294957	-0.2634	-0.0371734	-0.199053	0.257933	-0.0369348	0.0707692	-0.355679	-0.033356	-0.21805	0.0382501	-0.159329	-0.216449	-0.473533	0.0617574	0.0838821	-0.350989	-0.558311	-0.464305	-0.0850587	-0.200588	-0.387839	-0.494532	-0.387193	-0.343985	-0.240728	0.221603	-0.445501	-0.321035	-0.296366	0.148623	-0.385125	0.480628	-0.269227	-0.22727	0.472794	-0.252459	0.439112	-0.465804	0.286311	-0.127257	0.197358	0.413843
VCAN|1462	2	-0.200101	0.651413	-0.236043	-0.0146733	0.0600413	-0.273955	0.0142864	0.0532176	-0.519992	0.465805	0.171068	-0.304459	-0.147489	-0.525358	0.249029	1.25171	0.257287	0.528622	0.209368	0.905677	0.1834	-0.0910369	-0.288014	0.00386404	0.577844	0.41597	-0.305411	-0.917164	-0.382781	-0.0755465	-0.0743049	-0.399672	-0.106298	-0.27734	0.173645	0.115166	-0.0776737	0.111747	-0.00854945	0.569977	0.293628	-0.22324	1.15866	0.0389258	0.833435	0.0358784	0.428802	1.04124
VCP|7415	2	-0.088204	0.21346	-0.0802281	0.370623	0.0866505	-0.25627	-0.224964	-0.0288093	-0.258033	0.265775	-0.04067	0.0353286	-0.352684	-0.10381	-0.212551	0.205769	-0.218122	-0.280685	-0.41295	0.147075	-0.0900252	-0.393018	-0.687866	-0.563559	-0.0222922	-0.0919809	-0.373623	-0.448828	-0.416139	-0.15972	-0.112274	0.423982	-0.436845	-0.466888	-0.38946	0.162146	-0.396541	0.598095	-0.275772	-0.163478	0.189813	-0.109104	0.522842	-0.424248	0.429307	-0.380632	0.0326522	0.477922
WDR1|9948	2	-0.0576428	0.200503	-0.126374	0.496225	0.200521	-0.334887	-0.325503	-0.187256	-0.217779	0.352193	-0.0622066	-0.167777	-0.52325	-0.235705	-0.310728	0.175418	-0.147856	-0.144887	-0.420145	0.11259	-0.0436168	-0.337226	-0.592981	-0.476693	-0.0474022	-0.152932	-0.318112	-0.56484	-0.450768	-0.229183	-0.337043	-0.0358267	-0.470822	-0.482447	-0.457744	-0.0950351	-0.291047	0.589776	-0.416254	-0.102523	0.202185	-0.320966	0.0556961	-0.530457	0.244049	-0.219085	0.0579363	0.173772
[truncated: 56 more rows]
[truncated: 2 more columns]
